# Supplementary material for: Prediction model of acute kidney injury after different types of acute aortic dissection based on machine learning
Source: Front Cardiovasc Med. 2022 Sep 21;9:984772. doi: 10.3389/fcvm.2022.984772 (PMC9535339; doi:10.3389/fcvm.2022.984772)
Supplement: Supplementary file 1 [file Data_Sheet_1.CSV]

Event	Age	SBP on admission	DBP on admission	EF	WBC	HGB	PLT	APTT	D dimer	Serum kalium	Blood calcium	ALT	BUN	UA	Proealcitonin	IL-6	N-terminal pro BNP	LAC	PaO2/FiO2	Baseline SCR	CPB duration	DHCA	Intraoperative bleeding volume	Red blood cell transfusion	Plasma transfusion	MVT	LOS in ICU	Male	Hypertension	Diabetes	CKD	Cardia-cerebrovascular Disease	History of smoking	Renal artery involvement in CTA	Pericardial effusion	Pleural effusion	Emergency operation	Ascending aortic or hemiarch replacement	Total arch replacement	Aortic root replacement	Simultaneous coronary artery bypass grafting	RASI	Loop diuretics	Vasopressors	Statins	Antibiotics
1	39	125	57	62	10.9	99	143	27	15057	3.58	2.11	25.7	5.21	317.05	0.32	82.15	1690	0.8	321	37.4	90	55	1500	9	1310	147	12	1	0	0	0	0	0	1	0	0	0	1	1	1	0	0	1	1	0	1
1	49	156	86	67.45	14.77	128	164	30.9	2875	3.35	2.2	41.58	6.12	313	0.04	22.96	172	1.5	558	61.23	173	194	2000	8	1790	168	13	2	0	0	0	0	0	2	0	1	0	1	1	0	0	1	1	0	0	1
1	43	171	90	59.78	16.91	138	151	26.8	17641	4.14	2.26	18.95	8.19	389	0.14	217	672	2	310	149.07	133	61	1000	11	3010	382	31	2	1	1	0	0	0	0	0	0	1	1	1	1	0	1	1	1	0	1
0	47	173	76	62.3	7.4	180	259	33.8	318	3.2	2.2	26.88	6.65	433	0.06	5.64	2980	1.2	312	65.92	180	89	800	4	2500	420	25	1	1	1	0	0	0	0	1	1	1	1	1	1	0	1	1	1	0	1
1	36	104	62	56	18.4	103	267	32.3	3342	4.16	2.21	68.54	7.51	468.12	0.25	99.44	132	1.2	300	99.16	155	87	2000	12	1590	83	6	1	0	0	0	0	0	1	0	1	1	1	1	0	0	1	1	1	0	1
1	50	125	80	59	6.6	144	348	35.2	463	3.4	2.15	26	6.2	245	0.05	10.49	762	1	324	85.8	90	70	1000	8	1640	263	11	2	1	0	0	0	0	0	0	1	0	1	0	1	0	1	1	1	0	1
1	56	119	66	61	16.04	139	145	34.2	65390	4.19	2.43	33.92	6.82	549	1.14	41.76	60.23	2.8	366	107.6	156	67	800	5	3141	672	34	1	1	0	0	0	0	1	0	0	1	1	1	1	0	0	1	1	0	1
1	53	103	62	56	18	150	135	30.2	3659	2.68	2.15	43.47	5.78	463	0.09	31.89	135	8.2	373	79.95	190	81	2000	4	2270	121	5	1	1	0	0	0	1	0	0	0	1	1	1	1	1	0	1	1	0	1
1	47	160	80	53	10.06	138	115	33.8	456	3.66	2.4	27.36	8.19	506	0.21	86.37	427	2.6	257	94.566	136	68	1000	4	1370	588	23	1	1	0	0	1	1	1	0	0	1	1	1	0	0	0	1	1	0	1
1	44	142	44	61	10.73	144	142	37.7	4935	3.59	2.02	19	6.86	354	0.09	146	112.29	1.6	495	61.07	100	80	1000	4	1967	36	4	1	1	0	0	0	1	0	1	0	1	1	0	1	1	0	1	1	0	1
0	57	134	67	61	10	121	184	29	2896	4.09	2.15	31	7.1	339	0.06	55	755	1.7	176	69	105	64	800	10	1325	198	7	2	1	0	0	0	1	0	1	1	0	1	0	1	0	0	1	1	0	1
1	55	180	110	52	10.69	142	126	30.9	3473	3.21	2.13	20	9.41	340	0.05	76.14	56.14	1.2	304	72.47	120	100	1700	2	1630	189	8	2	1	0	0	0	0	0	0	0	1	1	0	0	0	1	1	1	0	1
1	50	141	68	61	13.22	141	208	29.8	390	3.57	1.83	18	3.79	443	0.08	33.5	53.6	2.8	222	69.97	180	110	800	2	1760	130	7	1	1	0	0	0	1	1	1	0	1	1	1	1	0	0	1	1	0	1
1	46	142	72	55.12	12.8	159	192	29.5	906	3.7	2.3	15.8	4.14	378	0.04	19.3	65.4	1.7	482	60.41	198	140	1200	2	1880	54	13	2	1	0	0	1	0	2	0	1	0	1	1	0	0	0	1	1	0	1
0	40	133	92	65	13.6	135	246	26	1987	4.03	2.15	38.35	6.25	358	0.04	197	21.1	3.5	295	50.02	130	88	1200	3	1510	79	7	1	1	0	1	0	0	0	0	0	1	1	1	0	0	1	1	1	0	1
1	40	120	80	58	15.8	146	190	35.1	3885	3.62	2.19	12.7	7.32	570	0.44	332	207	0.9	220	48.75	130	67	1500	4	2830	0	8	1	0	0	0	0	1	1	1	0	0	1	0	0	0	0	1	1	0	1
0	53	129	59	44.7	7.2	161	145	34.5	158	4.18	2.36	56.1	6.2	338	0.03	14.25	1840	1.4	364	74.79	160	75	1200	2	1450	144	9	2	1	0	0	0	0	0	1	1	0	1	0	1	0	0	1	1	0	1
1	57	124	68	59	9.7	143	177	28.5	2218	3.26	2.31	21	8.7	395	0.05	47.24	197	1.7	82	60.86	112	65	1000	5	1916	65	7	1	1	0	0	0	1	0	0	0	1	1	1	1	0	1	1	1	0	1
1	53	140	71	64	16.8	162	126	36	200	4.8	2.04	55	7.46	395	2.36	75.06	84.61	5.9	285	152.93	157	84	2000	4	3700	127	6	1	0	0	0	0	0	0	0	0	1	1	1	0	0	0	1	1	0	1
0	51	158	88	60.8	9.03	102	183	29.5	1792	3.88	2.1	17.6	5.28	294	0.05	54.08	198	0.8	339	57.22	110	90	700	6	1240	37	4	1	1	0	0	0	1	2	0	1	1	1	1	1	0	0	1	1	0	1
1	41	168	99	62	9.36	134	150	27.6	690	3.5	2.26	40.1	8.19	445	0.06	32.41	127	0.8	186	102.98	112	80	1000	4	1870	233	20	1	1	0	0	0	0	1	0	0	0	1	1	0	0	1	1	1	0	1
1	46	137	63	65	19.9	157	61	29.2	8945	3.7	2.09	1255	14.6	475	2.34	222.3	7890	1.7	185	90	210	120	1000	5	2180	349	36	1	1	0	0	0	1	2	0	0	1	1	1	0	0	0	1	1	0	1
1	53	140	100	59.98	12.25	121	168	28.9	23745	3.9	2.18	39	4.94	392	0.07	84.6	73.69	1.3	566	57.5	100	60	1000	10	2930	50	9	1	1	0	0	0	1	1	0	0	1	1	1	0	0	0	1	1	0	1
1	69	115	80	59.7	16.9	138	166	29.5	3145	5.06	2.26	26.7	7.79	420	0.07	142	661	2.6	215	75	160	130	1000	5	1678	471	31	1	0	0	0	0	0	0	0	1	0	1	1	1	0	0	1	1	0	1
1	47	129	69	66	11.02	144	138	30.3	10530	3	2.12	27.6	6.03	395	0.09	171.4	209	1	370	58.7	148	100	2000	4	2740	185	24	1	1	1	0	0	1	0	0	0	1	1	1	1	0	0	1	1	0	1
1	39	176	86	62	11.2	178	130	31.5	2534	4.33	2.28	34.66	5.9	511	0.05	28.49	29.7	1.6	367	39.77	163	75	3000	2	4320	256	21	1	1	0	0	0	1	2	0	1	0	1	1	1	0	0	1	1	0	1
0	55	98	45	59.7	8.69	150	55	25	1974	3.95	2.14	28.91	6.34	339	1.36	85.4	819	1.2	181	44.06	150	95	1000	4	1600	331	15	1	1	0	0	0	1	0	0	0	0	1	1	1	0	0	1	1	1	1
0	52	158	72	62.41	17.33	152	167	30.2	1238	3.24	2.1	19	3.47	563	0.015	31.82	16.23	3.1	215	56.6	138	70	1200	6	1890	91	12	1	0	0	0	0	1	1	0	0	1	1	1	1	0	0	1	1	0	1
1	43	144	85	64	8.03	143	143	31.2	2202	3.93	2.21	36.45	4.16	305.06	0.06	82.76	188	1.3	360	52.41	141	70	1000	3	1750	617	48	1	1	0	0	0	0	0	1	0	1	0	0	1	0	0	1	1	0	1
1	62	119	80	65.6	9.5	134	169	27.6	3526	3.9	2.31	25.01	3.9	289.09	0.05	29.4	125	1.4	458	50	331	187	1000	4	1440	374	25	1	0	0	0	0	0	0	0	0	0	1	1	0	0	1	1	1	0	1
1	36	158	80	66.9	13.9	141	192	28	2765	2.8	2.18	37.5	6.38	445	0.04	131	40.7	2.9	230	68.64	220	162	3500	10	1950	43	3	1	1	1	0	0	1	1	0	0	1	1	1	1	0	0	1	1	0	1
1	47	137	77	62.7	10.2	138	171	31.5	717	3.2	2.2	20.4	7.4	477	0.08	104.4	2170	1	343	75	330	180	1500	5	1520	160	14	1	1	0	0	0	1	1	1	0	0	1	0	1	0	0	1	1	0	1
0	43	150	95	62	10.88	151	357	35.8	227	3.86	2.3	37.8	4.46	543.2	0.05	2.7	600	1.9	294	60.4	156	75	800	2	960	38	10	1	0	0	0	0	0	0	1	0	0	0	1	1	0	1	1	1	0	1
1	50	101	60	62	20.67	158	322	28.3	11300	3.8	2.35	18.15	10.76	504.59	0.08	34.87	161.73	1.6	324	44.7	188	95	1000	3	1500	634	53	1	1	0	0	0	0	0	0	0	0	1	0	0	0	1	1	1	0	1
1	47	120	80	60	14.77	151	127	31.4	3551	3.67	2.33	36.9	8.47	412	0.06	77	166	1.7	294	102.9	120	74	1200	4	2240	229	10	1	0	0	0	0	1	0	1	0	1	0	1	1	0	1	1	1	0	1
0	48	130	70	51	6.9	135	135	34.2	2797	3.92	2.1	27.28	4.63	307	0.04	60.9	1130	0.9	355	50.39	100	55	2500	5	2270	231	23	1	1	0	0	1	1	0	0	0	1	1	1	1	1	0	1	1	1	1
0	30	112	52	63.37	7.5	128	128	27.6	540	3.5	2.04	30.21	6.02	261	0.15	92.8	709	0.8	405	76.56	119	58	1200	7	760	63	4	1	0	0	0	0	0	1	0	0	0	1	0	1	1	0	1	1	0	1
1	40	120	80	67	11.4	142	209	29	1183	3.35	2.04	52	5	400	0.05	110	72.44	2.4	182	56	130	71	1000	0	1530	83	3	1	0	0	0	0	0	0	0	1	1	1	1	0	0	0	1	1	1	1
1	59	120	80	63.6	8.23	133	109	26.5	1783	3.5	2.16	25.02	7.51	173	0.03	67.5	206	1.1	352	57.85	181	140	1200	6	1580	258	13	1	1	0	0	0	0	0	0	0	0	1	1	1	0	0	1	1	0	1
0	54	144	86	60	11	129	177	32	4110	4	2.4	16.32	5.1	332	0.03	48.84	132.07	1.3	267	64.85	155	68	1000	6	1538	44	4	1	1	0	0	0	1	2	0	0	1	1	0	1	0	0	1	1	0	1
1	36	172	77	64.3	15.9	164	204	26.7	3581	3.06	2.24	29.2	7.94	443	0.07	36	77.7	4.6	424	97.16	120	90	1500	0	200	349	15	1	0	1	1	0	1	0	0	0	0	1	0	1	0	0	1	1	0	1
0	49	145	80	67	14.8	115	193	30.4	1821	3.91	2.12	24.43	6.58	361	0.04	34.48	162	1	757	60.92	106	60	800	4	1760	200	10	1	1	0	0	0	1	0	0	0	0	1	0	1	0	1	1	1	0	1
1	66	128	60	61.9	10.7	154	108	24.5	12764	4.3	2.38	30.11	7.45	355	0.52	50.26	93.6	1.7	518	47	147	89	2000	9	3150	326	17	1	1	0	0	0	0	1	0	0	1	1	1	0	0	0	1	1	0	1
1	40	131	75	62.4	13.4	150	208	31.8	2700	3.38	2.12	64.1	4.07	427	0.07	72.9	380	1.6	215	79.29	120	80	800	0	1710	271	15	1	1	0	0	0	1	0	0	0	1	1	1	1	0	1	1	1	0	1
1	36	182	96	60	14	138	235	29	2930	3.59	2.45	28	6.8	338	0.42	38.2	220	1.8	412	82.5	100	60	2000	8	6030	40	0	1	1	0	0	0	1	2	0	0	0	1	1	0	0	0	1	1	0	1
1	55	120	80	64.9	18.1	143	132	32.2	6406	4.5	2.3	112.7	6.17	500.8	0.43	88.43	195	4.8	612	76	166	69	2000	1.5	800	412	16	1	1	0	0	0	0	1	1	0	0	0	0	1	0	0	0	1	1	1
1	47	130	80	66.9	18.7	100	157	51.7	615	3.02	2.2	29.4	9.7	592.9	0.06	26.7	418	3.5	156	90	330	210	1200	4	2260	440	23	1	1	0	0	0	1	0	0	1	0	1	1	1	0	1	0	0	0	1
0	51	145	70	52	14.4	130	169	33.7	5282	4.04	1.91	12	5.08	381	0.05	36.49	18.27	1.1	348	64.08	90	78	800	4.7	2050	109	9	1	1	0	0	0	0	0	0	0	1	1	1	1	0	0	1	1	0	1
0	52	113	63	66.4	14.01	141	157	32.7	1998	4	2.06	36.66	4.13	287.26	0.04	102.4	548	1.7	300	51.14	163	54	3000	0	0	0	3	1	1	1	1	0	1	1	0	0	0	1	1	0	0	0	1	1	0	1
0	52	130	84	57.9	16.8	151	182	31.6	537	3.82	2.19	99.04	6.73	317	0.42	96.88	2350	1.3	276	58.34	110	45	1000	3	1570	214	11	1	0	0	0	0	0	1	0	0	1	1	1	1	0	0	1	1	0	1
1	52	114	72	57.9	16.19	156	171	36.7	5903	3.63	2.27	36.36	6.9	488	0.015	25.38	280	0.9	203	69.9	111	77	800	3	1930	198	40	1	1	0	0	0	0	1	0	0	1	1	1	1	0	1	1	1	0	1
0	60	121	68	59.98	14.29	135	149	29.9	483	3.38	2.27	13.48	3.53	278	0.06	243.5	570	1.2	282	56.65	173	77	800	3	1750	22	3	1	1	0	0	0	1	0	1	1	1	1	0	1	0	0	1	0	0	1
