# Supplementary material for: Prediction model of acute kidney injury after different types of acute aortic dissection based on machine learning
Source: Front Cardiovasc Med. 2022 Sep 21;9:984772. doi: 10.3389/fcvm.2022.984772 (PMC9535339; doi:10.3389/fcvm.2022.984772)
Supplement: Supplementary file 2 [file Data_Sheet_2.CSV]

Event	WBC	PLT	D dimer	BUN	Baseline SCR	CPB duration	Plasma transfusion	MVT	LOS in ICU	UA
1	10.9	143	15057	5.21	37.4	90	1310	147	12	317.05
1	14.77	164	2875	6.12	61.23	173	1790	168	13	313
1	16.91	151	17641	8.19	149.07	133	3010	382	31	389
0	7.4	259	318	6.65	65.92	180	2500	420	25	433
1	18.4	267	3342	7.51	99.16	155	1590	83	6	468.12
1	6.6	348	463	6.2	85.8	90	1640	263	11	245
1	16.04	145	65390	6.82	107.6	156	3141	672	34	549
1	18	135	3659	5.78	79.95	190	2270	121	5	463
1	10.06	115	456	8.19	94.566	136	1370	588	23	506
1	10.73	142	4935	6.86	61.07	100	1967	36	4	354
0	10	184	2896	7.1	69	105	1325	198	7	339
1	10.69	126	3473	9.41	72.47	120	1630	189	8	340
1	13.22	208	390	3.79	69.97	180	1760	130	7	443
1	12.8	192	906	4.14	60.41	198	1880	54	13	378
0	13.6	246	1987	6.25	50.02	130	1510	79	7	358
1	15.8	190	3885	7.32	48.75	130	2830	0	8	570
0	7.2	145	158	6.2	74.79	160	1450	144	9	338
1	9.7	177	2218	8.7	60.86	112	1916	65	7	395
1	16.8	126	200	7.46	152.93	157	3700	127	6	395
0	9.03	183	1792	5.28	57.22	110	1240	37	4	294
1	9.36	150	690	8.19	102.98	112	1870	233	20	445
1	19.9	61	8945	14.6	90	210	2180	349	36	475
1	12.25	168	23745	4.94	57.5	100	2930	50	9	392
1	16.9	166	3145	7.79	75	160	1678	471	31	420
1	11.02	138	10530	6.03	58.7	148	2740	185	24	395
1	11.2	130	2534	5.9	39.77	163	4320	256	21	511
0	8.69	55	1974	6.34	44.06	150	1600	331	15	339
0	17.33	167	1238	3.47	56.6	138	1890	91	12	563
1	8.03	143	2202	4.16	52.41	141	1750	617	48	305.06
1	9.5	169	3526	3.9	50	331	1440	374	25	289.09
1	13.9	192	2765	6.38	68.64	220	1950	43	3	445
1	10.2	171	717	7.4	75	330	1520	160	14	477
0	10.88	357	227	4.46	60.4	156	960	38	10	543.2
1	20.67	322	11300	10.76	44.7	188	1500	634	53	504.59
1	14.77	127	3551	8.47	102.9	120	2240	229	10	412
0	6.9	135	2797	4.63	50.39	100	2270	231	23	307
0	7.5	128	540	6.02	76.56	119	760	63	4	261
1	11.4	209	1183	5	56	130	1530	83	3	400
1	8.23	109	1783	7.51	57.85	181	1580	258	13	173
0	11	177	4110	5.1	64.85	155	1538	44	4	332
1	15.9	204	3581	7.94	97.16	120	200	349	15	443
0	14.8	193	1821	6.58	60.92	106	1760	200	10	361
1	10.7	108	12764	7.45	47	147	3150	326	17	355
1	13.4	208	2700	4.07	79.29	120	1710	271	15	427
1	14	235	2930	6.8	82.5	100	6030	40	0	338
1	18.1	132	6406	6.17	76	166	800	412	16	500.8
1	18.7	157	615	9.7	90	330	2260	440	23	592.9
0	14.4	169	5282	5.08	64.08	90	2050	109	9	381
0	14.01	157	1998	4.13	51.14	163	0	0	3	287.26
0	16.8	182	537	6.73	58.34	110	1570	214	11	317
1	16.19	171	5903	6.9	69.9	111	1930	198	40	488
0	14.29	149	483	3.53	56.65	173	1750	22	3	278
