# Supplementary material for: Prediction model of acute kidney injury after different types of acute aortic dissection based on machine learning
Source: Front Cardiovasc Med. 2022 Sep 21;9:984772. doi: 10.3389/fcvm.2022.984772 (PMC9535339; doi:10.3389/fcvm.2022.984772)
Supplement: Supplementary file 3 [file Data_Sheet_3.CSV]

Event	Age	SBP on admission	DBP on admission	EF	WBC	HGB	PLT	APTT	D dimer	Serum kalium	Blood calcium	ALT	BUN	UA	Proealcitonin	IL-6	Cardic troponin I	N-terminal pro BNP	LAC	PaO2/FiO2	Baseline SCR	Total operation duration	Dose of contrast media	LOS in ICU	MVT	Male	Hypertension	Diabetes	CKD	Cardia-cerebrovascular Disease	History of smoking	Renal artery involvement in CTA	Pericardial effusion	Pleural effusion	Emergency operation	Complex EVAR	Combined renal arteriography	RASI	Loop diuretics	Vasopressors	Statins	Antibiotics
0	58	109	65	55	4.72	152	164	30.1	2817	4.04	2.11	42.66	7.32	484	0.03	12.5	0.012	303	3.7	332	69	310	60	1	5	1	1	0	0	1	1	0	0	0	0	1	0	0	0	1	0	1
0	53	158	70	63	13.65	140	222	31.8	705	3.27	2.25	16.6	5.2	306	0	30.68	0.004	24.42	0.9	552	89.49	35	20	9	0	1	1	0	0	0	1	0	0	0	0	0	0	1	1	0	0	1
1	62	141	78	60	7.09	140	264	32.9	188	3.2	2.14	20	5.1	191	0.19	4.79	0.001	12.94	1.2	547	40.56	75	20	6	0	2	1	1	0	1	0	0	0	0	0	0	0	1	1	0	1	1
0	42	194	140	61	12.4	162	158	31	1710	4.03	2.2	31.22	9.4	394	0.07	213	0.021	628	1.7	295	100	50	40	12	7	1	1	0	1	0	1	1	0	0	1	0	0	1	1	0	0	1
0	50	102	66	59.7	5.21	86	381	25.8	169	3.57	2.1	21.18	4	340	0.01	3	0.012	76.3	2.2	427	49.89	90	20	6	0	2	0	0	0	0	0	1	0	0	1	0	1	0	0	0	1	1
0	46	117	65	58.91	13.36	163	220	29.3	781	3.53	2.11	42.01	5.24	395	0.06	46.72	10.7	1040	1.4	239	60.66	90	20	6	0	1	1	0	0	0	1	2	0	0	0	0	0	0	1	0	1	1
1	51	180	97	55	12.59	143	155	33.8	2817	3.32	2.13	16.2	6.5	282.6	0.08	77.17	0.011	55.55	1	319	65.29	145	60	10	7	1	1	0	0	0	0	2	0	0	0	0	0	1	1	0	0	1
0	59	155	49	57.2	3.8	137	206	29.5	76	4.12	2.3	16.5	9.86	339	0.03	1.2	0.149	1100	1	270	67.74	85	20	7	0	1	0	1	0	1	0	0	1	1	0	0	1	1	1	0	1	1
1	51	115	80	63.6	11.5	143	239	44.8	1008	4.16	2.29	14.58	4.46	283	0.01	52.2	0.012	66.7	1.4	315	69.5	490	80	1	11	1	1	0	0	0	1	0	0	0	0	0	0	1	0	1	0	1
1	59	163	73	60.7	8.79	140	184	30.1	2189	4.56	2.25	14.62	6.18	441	0.04	24.69	0.012	147	1.2	291	61.52	105	20	6	0	1	1	0	0	0	1	0	0	0	1	0	1	1	0	1	0	1
0	58	126	75	64	11.72	143	189	30.1	2528	3.82	2.14	21.49	6.12	369	0.06	70.63	0.012	1330	1.2	329	72.21	160	40	1	4	1	1	0	0	0	0	1	0	0	0	0	0	0	0	0	0	0
0	67	135	80	65.6	19.4	137	207	33.1	4969	4	2.3	28	7.2	302.2	0.29	25.9	0.015	262	4.6	227	40	90	20	1	1	2	1	0	0	0	0	1	0	0	0	0	0	1	0	0	0	1
0	55	160	91	63	4.97	155	186	30.4	238	3.5	2.31	30.2	6.57	317.25	0.01	2.2	0.002	10	3	236	54.7	105	40	7	0	1	1	0	0	0	1	1	0	0	0	0	1	1	1	0	0	1
1	54	127	79	55	5.79	132	248	35.9	164	3.39	2.27	31.69	4.42	202	0.03	3.07	0.012	51.9	2.9	381	35.33	75	40	4	0	2	1	0	0	1	0	1	0	0	1	0	0	1	0	0	1	1
1	42	174	104	60	10	155	259	30	2834	3.6	2.1	20	4.8	358	0.11	121	0.012	143	1.2	318	80	85	60	8	0	1	1	0	1	1	0	1	0	1	0	0	1	1	0	0	0	1
0	54	123	70	65.4	14.6	155	256	32	60	3.3	2.4	19.6	3.3	187.8	0.08	63.4	0.012	198	1.1	343	60	60	20	12	7	1	1	0	0	0	1	0	1	1	1	0	0	0	1	1	0	1
0	49	125	75	62.6	5.8	130	252	32	199	3.27	2.17	23.6	3.7	382	0.03	5.7	0.012	234	3.8	509	71.7	105	20	2	0	1	1	0	0	0	1	1	0	0	0	0	1	1	0	1	0	1
0	58	132	72	61	17	145	182	27.9	2296	3.7	2.16	40.77	6.17	361.62	0.05	15.1	0.004	64	1.9	227	50.46	120	60	1	11	1	0	0	0	0	0	1	0	0	0	0	0	0	1	0	0	1
1	45	120	80	65.81	19.9	158	215	33.9	36807	4.7	2.2	128	6.7	977	0.56	250.5	47	184	6.5	388	90	70	60	1	11	1	1	0	0	0	0	0	0	0	1	0	0	0	1	1	0	0
0	75	135	76	60	11.7	107	258	27	761	3.9	2.2	31	5.9	295.6	0.06	92.2	0.015	1700	1.3	288	50	135	40	1	1	1	1	0	0	0	0	0	0	1	0	0	0	0	1	0	0	1
0	35	120	80	60	10.33	137	142	29.5	376	3.63	1.94	30.9	6.23	334	0.09	18.26	0.017	66.9	1.5	488	51.88	90	60	2	3	1	1	0	0	0	0	1	0	0	0	0	0	1	0	0	0	1
0	33	119	64	65	10.6	131	300	28.7	1050	3.26	2.21	26	2.93	397.94	0.05	24.3	0.002	14.94	1.3	394	43.86	75	80	11	0	2	0	0	0	0	0	1	0	1	1	0	1	0	0	0	0	1
0	39	120	80	54.2	16.8	144	221	29.5	761	4.2	2.25	30.73	5.99	373.07	0.06	74.75	0.012	116	0.9	251	77.07	125	80	1	16	1	1	0	0	0	0	1	0	0	0	0	0	0	0	1	0	1
0	44	158	80	64	17.9	145	192	27.5	641	3.56	2.12	27.3	5.8	393	0.09	58.54	0.001	20.57	4.9	628	77	145	60	1	3	1	1	0	0	0	1	1	0	0	0	0	0	1	1	0	0	1
0	72	138	76	59	9.1	118	147	30.6	279	3.06	2.86	13.21	6.7	301	0.01	6.49	0.012	57.4	1.87	332.5	50.09	75	60	4	0	2	1	1	0	0	0	0	0	0	1	0	1	1	1	0	0	1
0	38	173	118	62	13.48	150	198	29	592	3.03	2.21	16.96	3.04	230	0.03	61.48	0.045	64.1	1.1	221	55.22	75	20	7	0	1	1	0	0	0	1	0	0	0	1	0	0	1	1	0	0	1
0	57	163	100	67	17.2	156	202	29.7	17290	3.4	2.31	31.72	9.29	276	0.03	35.76	0.012	10	1.8	324	54.9	70	20	7	0	1	0	0	0	1	0	0	0	0	0	0	1	1	0	0	1	1
1	50	114	80	52	6.33	164	199	30.5	270	3.65	2.04	32.6	3.98	400	0.05	3.98	0.004	170.56	1.7	395	59.92	120	40	7	0	1	1	0	0	1	1	1	0	0	0	0	1	1	1	1	1	1
1	60	123	71	59.9	8.2	120	60	27.02	7996	3.7	2.04	41.69	19	543.19	0.45	246.8	0.599	792	0.9	203	78	70	40	7	0	1	1	0	0	0	1	2	0	0	1	0	1	1	1	0	0	1
1	37	189	100	62	19.3	140	281	26.8	996	3.82	2.21	28.4	5.08	386	0.04	21.15	0.012	191	3.1	239	63.83	150	60	17	83	1	1	0	0	0	1	0	0	1	0	0	0	0	1	1	0	1
0	54	180	120	62	15.1	141	71	32.1	1118	3.43	2.28	19.18	5.1	84.9	0.19	157.8	0.07	165.09	1.9	324	34.04	175	60	1	2	1	1	0	0	0	1	1	1	0	0	0	0	1	0	0	1	1
0	52	122	91	62.4	13.5	148	267	28.8	114	3.34	2.19	23.48	5.4	281	0.04	4.6	0.04	53.5	2.1	370	56.7	115	40	2	0	1	0	0	0	0	1	0	0	0	0	0	0	0	0	0	0	1
0	50	127	70	65.3	13.8	103	534	35.8	694	4.28	2.31	14.79	6.91	197	0.2	26.63	0.012	369	0.9	221	72.53	150	80	1	3	2	1	0	0	0	0	1	0	0	0	0	0	1	1	1	0	1
1	46	158	93	63	14.07	148	175	31.2	2817	3.67	2.16	13	7.51	261	0.2	78.49	0.013	90.53	1.1	130	67.02	90	40	6	0	1	1	0	0	0	1	1	0	0	1	0	0	1	1	0	0	1
0	68	162	96	63	4.02	137	204	35.8	768	2.8	2.25	22.36	6.12	262	0.05	7.39	0.018	51.9	1.8	333	70.45	125	40	7	0	1	1	0	0	0	0	1	0	0	0	0	1	1	0	0	0	1
1	76	154	89	61	5.18	127	158	33.6	2753	3.91	2.25	15.18	4.9	389	0.03	7.45	0.012	406	0.9	303	85.17	130	20	4	0	1	1	0	0	1	0	0	0	0	1	0	0	1	0	0	1	1
0	71	187	88	56	15.6	199	157	34.9	1936	3.83	2.31	43.75	5.08	319	0.19	25.13	0.012	295	1.6	364	66.54	120	60	9	2	1	1	0	0	0	1	0	0	0	0	0	0	1	1	0	0	1
0	63	187	110	63.6	18.3	126	173	29.6	1656	3.9	2.28	22.25	6.5	252	0.06	122.6	0.012	316	0.8	358	65.29	90	60	6	0	1	1	0	0	0	1	0	0	0	1	0	0	1	1	1	0	1
0	73	149	79	58.9	9.6	152	151	30.1	6829	3.38	2.35	33.91	8.18	340	0.04	52.9	0.012	124	0.9	448	98.97	90	40	5	0	1	1	0	0	0	0	0	0	0	0	0	1	1	0	0	0	1
1	52	174	104	56	9	70	99	32	2759	5.52	2.46	23.67	19.9	288.7	0.3	42.7	0.053	38000	1.2	557	625	55	20	5	43	2	1	0	1	0	0	1	1	1	1	0	1	1	1	1	0	1
0	56	130	80	62.14	11.6	140	158	27.9	5546	3.74	2.35	36.59	4.73	295.3	0.04	16.53	0.012	58	0.5	386	45.12	105	20	13	0	2	1	0	0	0	0	2	0	0	0	0	0	1	0	0	0	1
0	41	156	79	63.69	15.51	144	217	33.1	20175	3.85	2.47	22.18	5.07	263	0.02	36.7	0.36	449	1.5	350	57	140	60	13	6.5	1	0	0	0	0	1	1	0	1	0	0	0	1	1	0	0	1
1	55	124	75	67.45	12.66	138	202	27.8	684	3.09	2.21	13.83	7.39	269	0.04	25.99	0.004	335	0.8	336	75.9	240	60	1	5	1	1	0	0	0	1	1	0	0	0	1	0	1	0	0	0	1
0	40	169	89	63.7	16.5	135	255	28.1	1020	3.4	2.2	21.1	1.6	314.1	0.08	60.1	0.015	273	2.7	362	40	235	100	1	1	2	0	0	0	0	0	0	0	1	1	0	0	1	0	0	0	1
0	59	120	80	63.08	12.4	147	185	29.5	207	3.3	2.33	52.8	5.2	481	0.05	21.8	0.012	152	2.6	285	63.31	265	60	1	5	1	1	0	0	1	1	1	0	0	0	1	0	0	0	1	0	1
0	70	142	73	64	10.1	108	148	25.7	10132	4.46	2.17	45.1	5.97	276	0.35	83.33	0.43	78.8	1.7	437	51.8	120	80	1	5	1	0	0	0	0	0	0	0	0	0	0	0	0	0	0	0	1
0	62	162	102	61.6	9.95	144	163	29.2	427	3.47	2.19	28.51	5.21	153.9	0.02	14.23	0.012	295	1.2	385	46.67	65	40	5	0	1	1	0	0	0	1	0	0	0	1	0	1	1	1	0	0	1
0	46	120	80	62	16	142	286	32	562	3.3	2.21	31	4.6	240	0.04	31	0.012	123	2.06	270	64	120	20	8	0	1	1	0	0	0	0	2	0	0	0	0	1	1	1	0	0	1
0	52	151	91	57	8.62	172	198	31.7	503	3.9	2.21	22	3.05	374	0.04	82.66	0.011	628	1	120	45	70	20	8	0	1	1	0	0	0	0	1	0	0	0	0	1	1	0	0	1	1
0	42	122	72	62	9.91	158	261	34.9	166	3.52	2.26	35.7	4.14	421	0.05	5.64	0.012	628	1.4	261	60.95	260	60	5	3	1	1	0	0	1	1	0	0	0	0	0	0	0	0	1	0	1
0	67	157	91	59	7.8	132	221	27.2	1812	2.8	2.18	16.09	5.67	159	0.12	74.7	0.013	8.45	0.8	375	36.77	85	40	2	22	2	1	0	0	1	0	0	0	0	0	0	0	1	0	1	0	1
1	60	113	69	62	7.2	130	284	34	795	3.33	2.23	28	6.54	422	0.01	30.34	0.003	102.24	1.7	300	68.22	60	20	20	0	1	1	0	0	0	0	0	0	1	0	0	0	1	0	1	1	1
1	46	213	131	58	6.96	137	273	32.6	1020	4.3	2.1	19.85	5.1	441	0.05	98.6	0.064	30000	1.87	332.5	67.59	75	20	14	0	1	1	0	0	1	1	0	0	1	0	0	1	1	1	0	0	1
0	69	161	83	65	8.11	138	182	20.3	433	3.03	2.09	16	2.81	264	0.03	37.25	0.005	392.38	1	261	54.38	75	40	7	0	2	1	0	0	1	0	0	0	0	0	0	1	1	0	0	1	1
0	53	160	107	65	10.8	153	140	28.4	208	3	2.13	20.24	4.9	272	0.03	20.01	0.004	66	1.3	391	74.66	65	20	6	0	1	1	0	0	0	0	1	0	0	0	0	1	1	0	0	0	1
0	48	155	95	68	10.78	146	146	38.1	1000	3.24	2.31	22	3.73	197	0.01	3.21	0.01	19	1.7	446	45.95	120	40	1	3	1	1	0	0	0	1	0	0	0	0	0	0	1	0	0	0	1
1	26	182	61	56.9	20.7	142	218	31.9	865	3.87	2.27	61.36	7.5	276	0.16	90.7	1.48	1630	2.4	409	53.52	120	40	7	125	1	1	0	1	0	1	1	0	0	1	0	0	1	0	1	0	1
0	32	159	105	65	18.42	156	186	27.4	617	4.12	2.16	30.37	7.85	463	0.14	10.46	0.012	52.6	6.2	261	89.3	75	20	11	0	1	1	0	0	0	0	0	0	0	0	0	1	1	0	0	0	1
1	54	132	100	55	12.05	139	102	31.3	2077	3.7	2.32	37.1	4.6	431	0.05	70.16	0.021	197	2.7	452	59	60	40	13	51.5	1	1	0	0	0	0	0	0	0	1	0	0	1	1	0	0	0
0	48	180	103	55	15.6	155	328	32.3	551	3.36	2.26	29.8	5.5	376	0.01	13.42	0.012	37.6	2	233	59.41	75	20	4	0	1	1	0	0	0	1	0	0	1	0	0	0	1	1	0	1	1
1	50	230	120	61.6	13.4	115	83	27	6242	3.54	2.05	68	7.09	227	2.52	63.24	0.085	558	2.1	360	99.37	75	20	7	0	1	1	0	1	0	0	1	0	0	0	0	1	1	1	0	0	1
0	55	160	91	56	10.31	137	234	30	340	4.03	2.15	32	8.92	297	0.01	13.8	0.006	94.34	2.1	245	46.63	130	60	1	9	2	1	0	0	0	0	0	0	0	0	0	0	1	0	0	0	1
0	58	169	102	61.6	11.6	128	153	31	1484	3.09	2.29	27	5.14	195	0.11	55.13	0.012	477	0.9	282	80.1	70	60	4	7	1	1	0	0	0	0	1	0	0	0	0	0	1	0	0	0	1
1	61	142	87	64.3	12.4	150	221	26	463	4.03	2.4	18.66	5.8	235	0.15	51.28	0.218	317	1.2	560	60.42	105	20	6	0	1	1	0	0	0	1	1	0	0	1	0	1	1	0	0	0	1
0	43	107	87	61.9	17.3	149	219	27.6	8536	3.7	2.3	33.9	6.6	345.2	0.29	25.5	0.012	90.7	1.3	505	50	120	40	6	0	1	0	0	0	0	1	0	0	0	0	0	0	0	0	0	0	1
0	55	190	101	63	5.99	122	253	30.8	2817	3.23	2.15	22	3.27	178	0.06	43.22	0.003	93.8	0.9	330	38.2	110	60	1	4	2	1	1	0	0	0	1	0	1	0	0	0	1	0	1	0	1
0	55	119	67	53.29	5.8	128	246	34	1189	3.8	2.24	71.17	6.87	406	0.03	7.28	0.012	137	0.8	397	54.11	115	100	1	4	1	0	0	0	0	1	1	0	0	0	0	0	0	0	1	0	1
0	70	152	77	64	10.33	134	101	28.1	908	2.44	2.07	35	4.51	236	0.04	55.3	0.006	184.3	1.9	170	39.14	70	40	5	0	2	1	0	0	0	0	1	0	0	1	0	1	1	1	0	0	0
0	58	131	75	58.8	11.4	131	168	31.6	3277	3.8	2.3	21.7	7.5	315.3	0.02	23.7	0.015	398	1.1	415	57	60	20	0	0	2	1	0	0	1	0	1	0	0	0	0	0	0	0	0	0	1
0	65	140	92	62	12.63	141	214	29	2824	3.41	2.05	23	6.67	332	0.06	46.44	0.012	16.9	2.9	258	66.47	75	20	6	0	1	1	0	0	1	1	0	0	0	1	0	1	1	0	0	1	1
0	59	138	69	67	12.75	120	184	17.9	453	3.61	2.27	26.1	3.8	172	0.01	58.7	0.012	366	0.8	455	45.77	135	60	1	5	2	1	0	0	0	0	1	0	0	0	0	0	0	0	0	0	0
0	57	188	110	52	12.3	135	161	30.3	5589	3.77	2.2	21.28	5.12	319	0.01	32.68	0.012	120	1.4	367	54.91	115	60	1	4	1	1	0	0	0	1	0	0	0	0	0	1	1	0	1	0	1
0	46	123	88	66	7.13	138	283	36.9	570	3.42	2.4	23.2	4.09	287	0.23	49.2	0.02	14	1.8	348	49.42	135	60	1	6	2	1	0	0	0	0	1	0	0	0	0	0	1	0	0	0	1
0	63	133	77	66	12.69	105	138	28.6	712	3.38	2.1	19.9	11.6	445	0.36	78.43	0.012	393	2.1	265	45.86	150	60	1	2	2	1	0	1	0	0	0	0	1	0	0	0	1	1	0	0	1
1	24	111	74	56	8.05	153	174	39.5	662	4.15	2.22	28.02	2.14	276	0.03	74.64	0.017	509	1	355	53.4	120	40	9	0	1	0	0	0	0	0	0	0	0	0	0	1	1	0	0	0	1
0	61	153	61	60	14.41	139	172	31.6	550	3.83	2.2	29.52	5.91	301	0.23	49.2	0.014	628	1.2	382	49.12	105	60	1	4	1	1	0	0	0	0	1	0	0	0	0	0	1	0	0	0	1
0	52	149	91	62	9.6	164	233	30.3	1208	4.11	2.11	32	4.46	398	0.23	49.2	0.005	97.7	3.4	336	70	60	40	7	0	1	1	0	0	0	1	1	0	0	1	0	0	1	0	0	0	1
0	39	152	81	60.7	15.8	143	250	35.5	585	3.5	2.12	24.68	4.48	397.41	0.03	33.82	0.012	25.8	2	267	50.29	90	20	7	0	1	1	0	0	0	0	1	0	0	0	0	1	1	1	0	0	1
0	68	142	92	68	9.67	120	174	31.2	2503	3.38	2.17	40.1	7.55	314	0.13	73.29	0.012	192	1	291	35.12	105	60	1	3	2	1	0	0	0	1	0	0	0	0	0	0	1	0	0	0	1
0	48	128	86	55	12	131	407	36.9	851	3.55	2.17	25	4.55	289	0.07	77.28	0.014	628	1.1	230	67.53	100	40	1	3	1	1	0	0	1	1	1	1	0	0	0	0	0	0	0	0	1
1	48	173	101	62	18.72	157	292	30	9935	4.19	2.2	20.82	5.98	646	1.2	142	0.045	1650	5.3	291	86.34	70	20	18	0	1	1	0	0	0	0	1	0	1	0	0	1	0	1	0	0	1
0	54	196	95	56.1	11.2	124	145	30.5	1995	2.84	2.08	13.8	8.16	245	0.08	87.44	0.025	3280	1.3	236	94.31	140	40	5	0	1	1	0	0	0	1	0	0	0	0	0	1	1	1	0	0	1
0	65	131	81	50	6.7	144	212	25.6	141	3.85	2.12	13	5.46	258	0.01	1.73	0.014	94.25	2	321	82.39	185	60	1	7	1	1	1	0	0	0	0	0	0	0	0	0	1	0	0	0	1
0	47	151	86	63	9.4	155	261	29.1	552	3.55	2.36	19.07	5.6	511	0.07	19.4	0.012	113	1.1	224	78.55	75	60	4	0	1	1	0	0	0	0	0	0	1	0	0	1	1	0	0	0	1
0	48	164	80	58	15.39	151	150	65.6	934	3.72	1.79	22	3.58	311	0.01	21.6	0.001	40.12	1.3	215	63	90	60	2	3	1	1	0	0	0	0	1	0	0	0	0	0	1	0	0	0	1
