# Supplementary material for: Prediction model of acute kidney injury after different types of acute aortic dissection based on machine learning
Source: Front Cardiovasc Med. 2022 Sep 21;9:984772. doi: 10.3389/fcvm.2022.984772 (PMC9535339; doi:10.3389/fcvm.2022.984772)
Supplement: Supplementary file 4 [file Data_Sheet_4.CSV]

Event	SBP on admission	APTT	Serum kalium	BUN	N-terminal pro BNP	Baseline SCR	LOS in ICU	MVT	Combined renal arteriography	UA
0	109	30.1	4.04	7.32	303	69	1	5	0	484
0	158	31.8	3.27	5.2	24.42	89.49	9	0	0	306
1	141	32.9	3.2	5.1	12.94	40.56	6	0	0	191
0	194	31	4.03	9.4	628	100	12	7	0	394
0	102	25.8	3.57	4	76.3	49.89	6	0	1	340
0	117	29.3	3.53	5.24	1040	60.66	6	0	0	395
1	180	33.8	3.32	6.5	55.55	65.29	10	7	0	282.6
0	155	29.5	4.12	9.86	1100	67.74	7	0	1	339
1	115	44.8	4.16	4.46	66.7	69.5	1	11	0	283
1	163	30.1	4.56	6.18	147	61.52	6	0	1	441
0	126	30.1	3.82	6.12	1330	72.21	1	4	0	369
0	135	33.1	4	7.2	262	40	1	1	0	302.2
0	160	30.4	3.5	6.57	10	54.7	7	0	1	317.25
1	127	35.9	3.39	4.42	51.9	35.33	4	0	0	202
1	174	30	3.6	4.8	143	80	8	0	1	358
0	123	32	3.3	3.3	198	60	12	7	0	187.8
0	125	32	3.27	3.7	234	71.7	2	0	1	382
0	132	27.9	3.7	6.17	64	50.46	1	11	0	361.62
1	120	33.9	4.7	6.7	184	90	1	11	0	977
0	135	27	3.9	5.9	1700	50	1	1	0	295.6
0	120	29.5	3.63	6.23	66.9	51.88	2	3	0	334
0	119	28.7	3.26	2.93	14.94	43.86	11	0	1	397.94
0	120	29.5	4.2	5.99	116	77.07	1	16	0	373.07
0	158	27.5	3.56	5.8	20.57	77	1	3	0	393
0	138	30.6	3.06	6.7	57.4	50.09	4	0	1	301
0	173	29	3.03	3.04	64.1	55.22	7	0	0	230
0	163	29.7	3.4	9.29	10	54.9	7	0	1	276
1	114	30.5	3.65	3.98	170.56	59.92	7	0	1	400
1	123	27.02	3.7	19	792	78	7	0	1	543.19
1	189	26.8	3.82	5.08	191	63.83	17	83	0	386
0	180	32.1	3.43	5.1	165.09	34.04	1	2	0	84.9
0	122	28.8	3.34	5.4	53.5	56.7	2	0	0	281
0	127	35.8	4.28	6.91	369	72.53	1	3	0	197
1	158	31.2	3.67	7.51	90.53	67.02	6	0	0	261
0	162	35.8	2.8	6.12	51.9	70.45	7	0	1	262
1	154	33.6	3.91	4.9	406	85.17	4	0	0	389
0	187	34.9	3.83	5.08	295	66.54	9	2	0	319
0	187	29.6	3.9	6.5	316	65.29	6	0	0	252
0	149	30.1	3.38	8.18	124	98.97	5	0	1	340
1	174	32	5.52	19.9	38000	625	5	43	1	288.7
0	130	27.9	3.74	4.73	58	45.12	13	0	0	295.3
0	156	33.1	3.85	5.07	449	57	13	6.5	0	263
1	124	27.8	3.09	7.39	335	75.9	1	5	0	269
0	169	28.1	3.4	1.6	273	40	1	1	0	314.1
0	120	29.5	3.3	5.2	152	63.31	1	5	0	481
0	142	25.7	4.46	5.97	78.8	51.8	1	5	0	276
0	162	29.2	3.47	5.21	295	46.67	5	0	1	153.9
0	120	32	3.3	4.6	123	64	8	0	1	240
0	151	31.7	3.9	3.05	628	45	8	0	1	374
0	122	34.9	3.52	4.14	628	60.95	5	3	0	421
0	157	27.2	2.8	5.67	8.45	36.77	2	22	0	159
1	113	34	3.33	6.54	102.24	68.22	20	0	0	422
1	213	32.6	4.3	5.1	30000	67.59	14	0	1	441
0	161	20.3	3.03	2.81	392.38	54.38	7	0	1	264
0	160	28.4	3	4.9	66	74.66	6	0	1	272
0	155	38.1	3.24	3.73	19	45.95	1	3	0	197
1	182	31.9	3.87	7.5	1630	53.52	7	125	0	276
0	159	27.4	4.12	7.85	52.6	89.3	11	0	1	463
1	132	31.3	3.7	4.6	197	59	13	51.5	0	431
0	180	32.3	3.36	5.5	37.6	59.41	4	0	0	376
1	230	27	3.54	7.09	558	99.37	7	0	1	227
0	160	30	4.03	8.92	94.34	46.63	1	9	0	297
0	169	31	3.09	5.14	477	80.1	4	7	0	195
1	142	26	4.03	5.8	317	60.42	6	0	1	235
0	107	27.6	3.7	6.6	90.7	50	6	0	0	345.2
0	190	30.8	3.23	3.27	93.8	38.2	1	4	0	178
0	119	34	3.8	6.87	137	54.11	1	4	0	406
0	152	28.1	2.44	4.51	184.3	39.14	5	0	1	236
0	131	31.6	3.8	7.5	398	57	0	0	0	315.3
0	140	29	3.41	6.67	16.9	66.47	6	0	1	332
0	138	17.9	3.61	3.8	366	45.77	1	5	0	172
0	188	30.3	3.77	5.12	120	54.91	1	4	1	319
0	123	36.9	3.42	4.09	14	49.42	1	6	0	287
0	133	28.6	3.38	11.6	393	45.86	1	2	0	445
1	111	39.5	4.15	2.14	509	53.4	9	0	1	276
0	153	31.6	3.83	5.91	628	49.12	1	4	0	301
0	149	30.3	4.11	4.46	97.7	70	7	0	0	398
0	152	35.5	3.5	4.48	25.8	50.29	7	0	1	397.41
0	142	31.2	3.38	7.55	192	35.12	1	3	0	314
0	128	36.9	3.55	4.55	628	67.53	1	3	0	289
1	173	30	4.19	5.98	1650	86.34	18	0	1	646
0	196	30.5	2.84	8.16	3280	94.31	5	0	1	245
0	131	25.6	3.85	5.46	94.25	82.39	1	7	0	258
0	151	29.1	3.55	5.6	113	78.55	4	0	1	511
0	164	65.6	3.72	3.58	40.12	63	2	3	0	311
