# Supplementary material for: Prediction model of acute kidney injury after different types of acute aortic dissection based on machine learning
Source: Front Cardiovasc Med. 2022 Sep 21;9:984772. doi: 10.3389/fcvm.2022.984772 (PMC9535339; doi:10.3389/fcvm.2022.984772)
Supplement: Supplementary file 5 [file Data_Sheet_5.CSV]

Event	Age	SBP on admission	DBP on admission	EF	WBC	HGB	PLT	APTT	D dimer	Serum kalium	Blood calcium	ALT	BUN	UA	Proealcitonin	IL-6	N-terminal pro BNP	LAC	PaO2/FiO2	Baseline SCR	CPB duration	DHCA	Intraoperative bleeding volume	Red blood cell transfusion	Plasma transfusion	MVT	LOS in ICU	Male	Hypertension	Diabetes	CKD	Cardia-cerebrovascular Disease	History of smoking	Renal artery involvement in CTA	Pericardial effusion	Pleural effusion	Emergency operation	Ascending aortic or hemiarch replacement	Total arch replacement	Aortic root replacement	Simultaneous coronary artery bypass grafting	RASI	Loop diuretics	Vasopressors	Statins	Antibiotics
0	51	95	45	64	13.68	142	123	30.8	9606	2.82	2.08	33.46	5.31	354.2	0.015	17.4	31.9	1.2	348	58.69	150	70	1000	7.5	2510	67	5	1	1	1	0	0	0	0	0	0	1	1	1	1	0	0	1	1	0	1
1	62	157	95	59.7	9.73	113	173	28.3	1818	3.93	2.15	47.8	9.73	276	0.25	104	494	1.5	350	69.36	153	90	1000	8	2000	42	3	1	1	0	0	0	1	1	0	0	1	1	1	1	0	0	1	1	0	1
1	51	128	65	54	6.7	139	188	26	119	3.43	2.32	25.7	6.53	233	0.04	3.03	261	1.4	331	70.79	142	77	1000	3	1340	74	9	1	0	0	1	0	0	0	1	0	0	1	0	1	0	0	1	1	0	1
1	33	142	68	63	16	144	203	27.5	2413	4.23	2.36	65.79	5.18	432.44	0.04	19.9	38.5	3.1	357	58.7	116	66	1000	2	1570	163	10	1	1	0	0	0	0	1	0	0	1	1	0	1	0	0	1	1	0	1
0	48	147	78	62.1	7.72	113	552	36.5	796	3.2	2.3	53.2	4.5	278.5	0.05	26.3	217	2.3	315	50	157	84	1800	7	1390	120	6	2	0	0	0	0	0	0	1	0	1	1	1	1	0	1	1	0	0	1
0	46	110	60	40	6.53	139	228	31.8	346	3.78	2.31	23.64	4.16	354	0.02	2.16	3560	2.9	443.33	40.8	92	82	2000	3	1500	105	14	1	1	0	0	0	1	0	1	0	0	1	1	1	0	0	1	1	1	1
1	48	105	68	60	20.2	138	181	32.8	10948	4	2.3	67.9	5.1	303.4	0.4	199.3	4720	2.9	233	70	164	77	3000	6.5	1770	91	4	2	1	1	0	0	0	0	0	1	0	1	1	0	0	0	1	1	0	1
0	42	141	83	62	9.78	133	97	28.3	721	3.95	2.37	27.3	6.11	507	0.08	7.82	67.7	1.6	220	67.13	165	100	1000	3	1200	33	5	1	0	0	0	0	0	0	0	0	1	1	0	0	0	1	1	1	0	1
1	50	103	78	63	14.3	159	166	28.5	6014	4.5	2.3	21.7	6.2	429.9	0.21	88.3	57.2	5.3	237	70	239	119	1000	7	3410	330	15	1	1	0	0	0	0	0	1	1	1	1	0	1	0	0	1	0	0	1
1	46	134	80	63	11.23	147	138	27.2	7991	3.15	2.16	36.5	5.93	256	0.05	27.4	58.2	2.7	445	37.34	116	77	1200	5	1220	266	26	1	1	0	0	0	1	1	0	0	0	1	1	0	0	0	1	1	0	1
1	46	100	53	65.1	14.8	173	159	42.4	1000	3.7	2.19	26.09	7.68	622	0.13	49	35.1	4.9	197	94.32	132	67	500	6	2420	357.5	29	1	1	0	0	0	1	0	0	0	0	1	1	1	0	1	1	1	1	1
1	49	158	103	64	20.93	156	131	28.5	834	2.5	2.25	78.97	8.37	393.38	0.19	36.28	459	1.9	358	77.29	160	80	1000	5	1460	160	9	2	0	0	0	0	0	1	1	0	1	0	0	0	0	0	1	1	0	1
1	56	182	80	63	11.7	127	245	33.7	10105	3.57	2.21	21.71	9.32	350.87	0.07	56.91	655	2	429	76.8	390	90	1000	8	1560	27	4	2	1	0	0	0	1	0	1	1	0	1	1	0	0	0	1	1	0	1
0	47	120	80	61	14.3	132	278	38.2	1219	3.5	2.3	532	6.1	149.8	0.31	34.5	678	0.8	450	60	293	167	1200	4	1340	69	5	1	1	0	0	0	1	0	1	1	1	1	1	1	0	1	1	1	0	1
1	50	158	78	61.9	16.2	137	191	35.6	240	3.69	2.16	20.8	10.4	295	0.05	243	150	1.1	206	70.72	110	58	1000	3	1840	264	20	1	1	0	0	0	0	0	1	1	0	1	1	1	0	0	1	1	0	1
1	52	126	76	63	13.25	149	186	30.4	10172	3.96	2.29	35.87	7.43	501	0.04	50.11	38.2	3.3	371	30.98	90	55	500	2	1910	48	9	1	1	0	0	0	1	1	0	0	1	1	1	1	0	1	1	1	0	1
1	69	120	80	56.1	7.68	144	160	50.3	723	3.42	2.28	23.18	6.91	423.55	0.03	39.15	1450	1.7	329	62.11	121	63	2000	8	1520	900	60	1	1	0	0	0	0	1	0	0	0	1	1	1	1	0	1	1	0	1
1	61	120	80	66.8	9.2	136	187	35	1872	3.93	2.16	34.2	8.89	470	0.04	66.7	119	1.6	212	90.26	161	80	120	4	1460	59	6	1	1	0	0	0	1	2	0	0	1	1	0	1	1	0	1	1	0	1
0	47	170	80	63	14.3	156	174	31	8434	3.34	2.19	59.15	6.06	396.58	0.05	101.8	79.83	1.7	224	69.66	110	62	800	6	1540	18	4	1	1	0	0	1	0	0	0	0	1	1	1	1	0	1	0	1	0	1
1	64	97	48	58	15.28	137	124	28.4	6264	3.77	2.12	24.6	7	309	0.94	258	164	1.7	198	106.05	175	78	1000	4	2010	205.5	8	1	1	0	0	0	1	0	0	1	1	1	0	0	0	0	1	1	0	1
1	46	145	80	62	15.6	146	189	34.2	13682	3.61	2.28	75.75	6.38	370	0.03	22.45	46.4	1.2	342	62.95	90	70	1000	8	1621	173	12	1	1	1	0	0	0	2	0	1	1	1	1	1	0	0	1	1	0	1
1	55	115	71	54.23	11.3	146	132	41.1	586	3.75	2.16	14.86	7.51	294	0.22	115	2010	0.8	239	68.89	160	89	2000	6	2810	131	21	1	1	1	1	0	1	1	1	1	0	1	1	0	0	1	1	1	1	1
1	57	160	64	60	11	167	164	30	1833	3.9	2.24	33	5.4	389	0.08	466.5	547	1.7	212	79	180	110	800	3	1990	55	1	1	0	0	0	1	0	0	0	0	1	1	1	1	1	0	1	1	0	1
1	50	165	60	62.68	15.28	133	245	33.3	2427	3.78	2.36	24.16	5.83	559	0.06	68.5	91.3	2.6	345	83.38	149	79	4000	9.5	3140	22	1	1	0	0	0	0	1	1	0	0	0	1	1	0	0	1	1	1	0	1
0	53	128	65	38	7.4	103	413	30.9	121	4.94	2.25	26.06	5.4	180.77	0.015	5.74	1720	1.2	270	44.07	140	95	500	3	1180	75	7	1	1	0	0	0	0	0	0	0	1	1	0	1	0	1	1	1	0	1
1	44	177	84	62.1	24.9	155	224	26.3	3434	3.8	2.2	30.1	11.69	507.73	0.17	41.9	5430	3.2	348	100	190	110	2000	12	2790	47	3	1	1	0	0	0	1	1	0	0	0	1	0	1	0	0	1	1	0	1
1	36	120	80	58	21.58	147	259	33.5	899	2.54	2.16	23	3.61	428	0.03	60.6	112.93	2.2	286	66	150	80	1000	2	1844	0	1	1	1	0	0	1	0	0	0	0	1	1	1	1	0	1	1	1	0	1
1	47	120	80	67.3	16.8	143	116	32.1	36090	3.65	2.25	59.66	9.01	468.96	7.8	100.4	679	3.1	86	141.11	156	79	1800	2	1490	274	12	1	1	0	0	0	1	1	1	0	1	1	1	1	0	1	1	1	0	1
1	40	128	78	62.6	14.9	145	246	31.3	394	3.72	2.42	61.42	4.8	382.6	0.05	79.09	241	1.4	218	73.11	150	79	1000	2	1780	172	13	1	1	0	0	0	1	0	0	1	0	1	0	1	0	0	1	1	0	1
1	45	197	102	63	14.4	141	167	30.2	8003	3.5	2.33	29.55	5.27	525	0.15	141	661	3.9	393	76	183	81	1500	3	1570	193	28	1	1	0	0	1	1	0	0	0	1	1	1	0	0	0	1	1	0	1
1	55	153	77	58.8	11.4	129	181	30.4	1356	3.58	2.15	15.9	5.82	380	0.06	70.6	103	1.5	412	70.11	278	161	1500	6.5	2399	424	20	2	1	0	0	0	0	0	0	0	0	1	1	1	0	0	1	1	0	1
1	41	170	95	65	18.12	176	250	32.5	3461	2.9	2.18	16.44	4.9	539	0.06	84.9	67.9	5.9	561	103.5	159	100	1500	2	2052	419	17	2	1	0	0	0	0	0	0	0	0	1	1	0	0	0	1	1	0	1
1	47	166	67	52.3	7.7	138	334	35.7	355	3.32	2.16	24.36	3.5	352.56	0.03	16.79	957	1.2	282	59.54	135	60	1000	4	1860	196	11	1	1	0	0	0	1	0	0	0	0	1	1	1	1	0	1	1	0	1
0	65	113	69	59	10.69	127	139	36.1	2240	4.07	2.16	26.08	12.69	475	0.42	100	592	1.9	330	44.98	142	68	2000	7	1610	159	12	2	1	0	0	0	0	0	0	1	1	1	1	1	0	1	1	1	1	1
1	48	146	75	61	14.46	132	149	30.5	6302	3.96	2.15	10	8.8	288	0.07	32.94	246.6	1.7	423	32	214	122	800	2.5	1490	91	3	1	0	0	0	0	0	1	0	0	1	1	1	0	0	0	1	1	1	1
1	37	128	79	60	14.25	147	185	30.4	2179	3.51	2.14	49.04	5.14	366	0.12	104	1260	2	224	43.48	100	66	1500	6	2340	631	28	1	1	1	0	0	0	0	0	0	0	1	0	1	0	1	1	1	0	1
1	71	142	68	63.6	14.4	118	164	28.1	1316	4.9	2.1	26.09	6.3	83.5	0.14	120.4	5620	1.4	373	42.4	160	64	1200	8	1110	236	10	1	1	0	0	1	1	0	0	0	0	1	1	0	0	0	1	1	0	1
0	51	130	70	56	4.65	132	236	34	498	3.58	2.28	14.9	3.9	273	0.25	132	321	1.6	403	49.04	102	65	1000	3	1027	94	4	1	1	0	0	0	1	0	1	1	0	1	0	1	1	0	1	1	0	1
0	41	132	78	61	8.82	103	302	19.7	962	3.94	2.27	15.58	3.1	150	0.07	38.2	1240	1.2	338	33.53	102	48	1000	4	1510	657	37	1	1	1	0	0	0	0	0	0	1	1	1	1	0	1	1	1	0	1
1	46	157	85	64	16.35	166	234	28.9	6466	3.18	2.2	38	5.87	507	0.17	174	84.81	3.8	385	143.15	148	76	1000	6	1960	55	3	1	1	0	0	0	1	0	0	0	1	1	1	0	0	0	1	1	0	1
1	36	180	100	62	24.56	153	373	25.8	1045	4.33	2.29	81.42	10.21	582	0.17	20.64	771	2.3	258	125.23	127	74	800	9	2070	0	2	1	1	0	0	0	0	0	0	0	1	1	1	1	0	0	1	1	0	1
0	39	150	78	63.9	7.03	135	282	28.9	695	3.9	1.98	30.2	6.6	440	0.015	8.57	11900	1.2	648	50.27	112	67	1500	3	1480	176	4	1	1	0	0	0	0	0	0	0	0	1	0	1	0	0	1	1	0	1
1	39	118	62	63	14.7	140	164	41.8	2954	3.77	2.33	36.64	7.93	406	0.13	71.05	34.49	4.7	394	52.18	95	55	800	4	1730	162	15	1	1	0	0	0	1	0	1	0	1	0	1	0	0	0	1	1	0	1
1	49	120	60	61	4.4	125	47	42.6	16486	3.98	2.2	74.76	7.61	272	0.04	16.77	76.79	3.5	223	50.47	140	64	500	5	2510	302	14	1	1	0	0	0	0	0	0	0	0	0	0	1	0	1	1	1	0	1
1	58	91	72	64	17.5	124	112	29.9	1204	4.19	2.18	364.9	7.38	460	0.59	84.01	1250	2.8	309	54.95	140	80	2000	4	1910	78	10	1	0	0	0	0	1	0	0	0	1	1	0	0	0	1	1	1	0	1
1	53	165	94	63	8.88	133	45	30.7	2617	3.57	2.11	48.94	5.25	412	0.04	72.81	32.8	1.4	264	59.84	156	85	1500	10	1900	269	18	1	1	1	0	0	1	0	0	0	0	1	1	1	0	1	1	1	0	1
1	47	168	115	55.2	16.7	165	218	27.8	541	3.56	2.2	84.4	6.8	313	0.015	7.8	140	4.2	227	72.67	164	97	2000	6	1560	340	18	1	0	0	0	0	0	1	0	1	1	1	1	1	0	1	1	1	0	1
1	42	137	84	60	13.08	136	226	25.4	2442	3.6	2.22	30.62	7.64	318.18	0.15	20.76	460	1.7	281	60.23	234	106	2000	4	1603	284	37	1	1	0	0	0	0	0	1	1	1	1	1	0	0	0	1	1	0	1
0	44	140	90	67	9.44	125	145	18.1	345	3.18	2.22	74	4.58	250	0.31	232.9	135	1.1	227	45.09	160	100	1000	6	1600	94	4	1	1	0	0	0	1	1	0	0	1	1	0	0	0	0	1	1	0	1
1	55	115	50	64.4	10.9	128	142	40.6	1188	2.9	2.2	20.8	14	537.9	0.04	5.8	1170	1.5	430	60	210	120	1000	6	2940	345	15	1	0	1	1	0	0	0	1	0	0	1	1	0	0	0	1	0	0	1
1	49	114	76	60.72	16.5	136	93	66.7	6380	4	2.24	26.8	5.3	272	0.07	107	363	1.3	436	87	229	89	1000	6	1690	301	17	1	1	0	0	0	1	0	0	1	0	1	1	0	0	0	1	1	0	1
0	48	144	76	61.6	19.4	142	192	28.7	6509	3.19	2.18	25.05	3.95	321.5	0.07	23.5	744	1.9	455	49.5	192	158	1650	7	2440	296	15	1	0	1	1	0	0	0	1	0	0	1	1	0	0	0	1	1	0	1
1	58	89	62	57	6	132	83	33	10165	4.3	2.04	1709	13.7	483	4.54	700	3640	4.4	728	83	180	100	600	0	1650	193.5	7	2	0	0	0	0	0	1	0	1	0	1	0	1	1	0	1	1	0	1
1	36	114	66	63	9.52	144	191	29.9	308	3.55	2.28	41.66	3.04	318.9	0.02	18.42	131	1.6	595	67.44	176	67	1000	2	1230	42	1	2	0	0	0	1	0	0	0	0	1	1	1	1	0	0	1	0	0	1
0	52	127	73	58	8.11	136	265	29.7	3512	3.37	2.29	33.7	4.41	395	0.38	77.24	224	3.9	557	44.64	127	74	1000	3	1350	421	20	1	0	0	0	0	0	0	1	1	1	1	1	0	0	0	1	1	1	0
1	48	132	76	61.9	22.05	147	134	30.2	569	3.18	2.19	107	4.95	299	10.84	249	630	4.2	202	66.23	112	96	2000	1	2192	119	4	1	1	0	0	0	1	2	1	0	1	1	1	0	0	0	1	1	0	1
0	53	107	56	62	11	129	192	30	16373	4.6	2.14	46	8.3	298	0.13	87.3	227	6.1	203	52	160	120	600	4	1370	232	12	1	1	0	0	0	0	1	0	0	0	1	0	1	0	0	1	1	0	1
1	57	103	79	60	8.93	133	129	30.7	2123	3.66	2.08	46.55	5.06	278.75	0.03	150	535	1.7	319	68.08	110	85	1000	5	1800	459	22	1	0	0	0	0	0	1	1	0	1	1	0	1	0	1	1	1	1	1
0	58	159	81	60.6	16.3	148	121	47.2	51713	3.5	2.4	26.8	5.8	545.6	0.34	54.9	167	1.5	231	65	140	64	1800	8	1910	10	2	1	1	0	1	0	0	1	1	1	1	1	1	1	0	1	1	0	0	1
1	41	149	79	63	16.8	146	230	30.7	1723	3.64	2.25	15.15	5.83	506.54	0.07	74.84	208.99	2	393	77.27	150	75	1000	6	3340	134	11	1	1	0	0	0	0	1	0	0	1	1	1	1	0	1	1	1	1	1
1	52	135	75	61.6	12.4	130	130	35.9	6585	4.11	2.05	44.09	8.89	385	0.1	155.7	1630	1.3	255	74.44	180	71	1800	8	1590	287	13	1	1	0	0	0	1	0	0	1	0	1	1	1	0	0	1	1	0	1
1	52	116	83	65.2	20.6	138	211	27.5	17185	3.8	2.6	22.4	8.9	464.3	0.07	31.3	58	2.7	255	77	188	98	2000	8	2080	115	5	1	1	0	0	0	0	0	0	0	1	1	1	1	0	0	1	0	0	1
1	43	110	60	53.9	17	170	211	41	1091	4.07	2.2	45.68	6.48	357	0.52	100.3	100	4.1	279	91.89	130	55	1000	6	2120	273	16	2	1	0	0	0	0	0	0	0	0	1	1	1	1	0	1	1	0	1
0	44	119	80	62.9	10.9	115	160	29.7	378	3.7	2.1	97.5	2.8	211.1	0.03	172.8	933	0.8	648	48	120	90	2000	6	1540	192	8	1	0	0	0	0	0	0	1	0	0	1	1	0	0	1	1	0	0	1
1	45	130	63	59	13.7	124	94	27.3	2896	3.62	2.1	29.85	4.4	201	0.15	168.2	296	1.7	405	52.98	150	80	1000	8	900	176	13	2	1	1	1	0	0	1	0	0	0	1	1	1	0	1	1	1	0	1
0	62	156	74	69.4	10.01	123	248	32.1	441	4.08	2.18	23.21	6.07	290.06	0.02	66.1	211	0.9	357	45.17	128	75	700	3	1640	14	7	1	0	0	0	1	1	0	0	0	0	1	0	0	0	1	1	1	0	1
1	41	170	80	66.3	16.4	151	217	28.9	1183	3.18	2.35	21.53	7.6	517	0.05	28.38	117	3.1	348	115.6	152	91	1000	4	1490	116	5	1	1	0	0	0	1	2	0	0	0	1	1	0	0	0	1	1	0	1
0	50	177	82	66	7.6	140	231	31.4	397	4.7	2.26	51.78	5.05	199	0.1	19.4	115	0.8	355	59.22	101	69	1500	4	1620	103	15	1	1	0	0	0	0	0	0	0	1	1	1	0	0	1	1	1	0	1
1	35	148	76	62.6	10.2	152	234	33.7	1223	3.77	2.38	13.79	4.7	382	0.03	26.35	44	0.8	342	69	180	110	800	2	1190	67	21	1	1	0	0	0	0	0	0	1	0	1	1	0	0	1	1	1	0	1
0	41	156	78	52	5.4	119	166	34.9	2051	3.49	2.14	34.5	4.91	319	0.07	19.46	463	1.2	206	60.16	120	88	2000	0	0	29	3	2	1	0	0	0	0	0	0	0	1	0	1	0	0	0	1	0	0	1
1	46	100	53	65.1	14.8	173	159	45.5	11579	3.7	2.19	26	7.6	622	0.13	49	35.1	4.9	197	94.32	163	77	500	6	2420	357.5	30	1	1	0	0	0	0	1	0	0	0	1	1	1	0	1	1	1	1	1
0	49	170	95	61.04	15.4	126	404	29.5	2067	4.5	2.38	64.28	11.13	214	0.1	185	605	0.9	264	80.21	126	66	1200	8	3020	128	4	1	1	0	0	0	1	1	0	0	0	1	1	1	0	0	1	1	0	1
1	42	182	82	56.9	11.9	145	159	32.6	6917	3.6	2.3	37.8	6.9	433.3	0.05	56.1	27.8	2	306	90	420	220	1500	4	2060	322	23	1	1	0	0	0	1	0	0	1	0	1	0	0	0	1	1	1	0	1
1	33	205	123	61	18.15	159	238	31.5	1084	4.05	2.3	13.9	6.18	492.7	0.08	86.3	697	2.6	293	75	138	73	1200	3	1810	60	7	1	0	0	0	0	0	1	0	1	1	1	0	0	1	1	1	1	0	1
1	64	136	58	67	13.63	123	102	33.8	56423	3.86	1.95	28.98	5.42	201	0.04	51.88	229	1.6	278	23.98	152	72	1000	9	1820	738	48	1	0	0	0	0	1	0	0	0	0	1	1	1	0	1	1	1	0	1
1	41	190	92	64	15.15	153	208	34.5	3036	3.65	2.34	27	3.7	479	0.04	27.95	301.44	1.1	254	76.09	601	390	1000	3	1500	131	7	1	1	0	0	0	0	1	0	0	1	1	1	1	0	1	1	1	0	1
1	51	143	72	63.3	24.4	154	237	31.8	3340	3.77	2.24	48.48	5.89	300	0.04	39.34	30.1	3.7	371	74.49	150	88	3000	11	4470	659	30	1	0	0	0	0	0	0	0	0	0	1	1	1	0	1	1	1	0	1
1	68	136	80	59.9	8	93	154	24.6	2770	3.5	2.3	23.8	5.6	272.5	0.06	55.5	270	0.9	182	50	200	100	2000	12	1880	308	14	1	1	0	0	0	0	0	0	1	0	1	1	0	0	0	1	0	0	1
1	69	111	59	58	6.59	122	122	33.8	570	3.85	2.23	29.49	7.6	288.6	0.05	29.97	143	1.1	273	90.45	171	61	1000	11	1812	39	1	1	0	0	0	0	0	0	1	0	1	1	0	0	1	0	1	1	0	1
1	52	160	90	46	4.05	109	214	30.5	2000	3.85	2.14	29.76	10.5	199	0.04	1.5	2549	1.1	324	89.11	160	73	500	4	1773	542	22	2	0	0	0	1	0	1	1	1	1	1	0	1	0	0	1	1	0	1
0	49	161	68	57	11.01	149	172	29.3	331	3.9	2.15	17	5.3	295	0.03	19.4	110.9	0.9	442	66	125	75	500	2	1810	43	6	1	1	0	0	0	0	0	0	0	0	1	1	1	1	0	1	1	0	1
1	47	120	80	59	15.9	139	220	32	1147	3.9	2.16	31.47	7.49	367	0.04	12.5	97.8	1.5	300	47.4	97	47	800	3	1740	247	15	1	1	0	0	0	1	0	0	0	0	1	1	0	0	1	1	1	0	1
1	52	118	59	67.93	18.1	178	181	31.3	716	3.1	2.08	57.37	9.76	476.64	0.49	127	4490	2	150	71.89	259	114	1500	5	1500	120	13	1	1	0	0	0	0	2	1	1	1	1	1	0	0	0	0	0	1	1
0	49	120	80	67	10.25	132	183	31.4	2877	3.55	2.23	28.1	5.04	214	0.02	65.2	71.76	2.6	471	39.87	100	55	900	4	1295	157	7	1	0	0	0	0	0	1	0	0	1	0	1	1	0	0	1	1	1	1
1	49	128	82	62	16.05	122	371	29.4	1129	3.09	2.22	55.27	3.27	255.64	0.019	55.8	1450	2.2	261	41.03	123	63	700	11	1730	131	11	1	1	1	0	0	0	0	0	0	0	1	0	1	0	0	1	1	0	1
0	42	166	86	61.9	9.8	148	209	30.7	1429	3.62	2.35	38.19	6.21	74.55	0.1	50.65	38.7	2.5	285	74.55	191	84	2000	3	1560	61	11	1	1	0	0	0	0	1	0	0	1	1	1	1	0	1	1	1	0	1
1	52	109	54	61.7	16.7	144	171	31.5	11911	3.7	2.1	36.8	9.1	519.6	1	64.7	1900	1.9	372	75	310	198	1500	4	1350	207	10	1	0	0	0	0	0	0	0	1	0	1	1	1	0	0	1	0	0	1
1	50	120	80	60	15.09	140	147	29.2	3210	3.47	2.2	10.6	7.21	406	0.1	149.9	691	2.3	137	60.33	211	115	2000	6	2090	310	16	1	0	0	0	0	1	0	0	0	1	0	0	0	0	1	1	0	0	1
1	40	121	68	58	15.31	175	231	31.4	2227	4.42	2.36	25.75	8.98	431	0.2	61.37	124	4.3	276	70.96	120	77	1000	3	2710	388	18	1	0	0	0	0	0	0	0	0	0	1	1	1	0	1	1	1	0	1
0	52	118	71	58	11.8	130	168	30.3	1182	4.17	2.02	19.66	5.7	335	0.5	63.59	203.19	2	733	58.96	99	48	2000	6	4057	131	5	1	1	0	0	0	0	1	0	0	1	1	1	1	1	0	1	1	0	1
1	42	101	65	46	18.7	95	167	25.8	2231	4.34	2.01	37	6.08	157	1.22	78.48	457	1.2	240	56.39	150	84	500	0	1760	118	5	2	1	1	0	0	0	0	1	1	0	1	0	1	1	0	1	1	0	1
0	35	144	60	62	16.65	134	197	30.1	262	3.82	2.16	18.63	5.3	424	0.08	81.62	50.68	1.6	233	57.23	89	60	800	2	1730	133	6	1	0	0	0	0	0	0	1	0	1	1	0	1	0	0	1	1	0	1
1	56	120	80	64	13	137	98	25.8	2882	3.8	2.3	18.1	5.3	322.5	0.02	326.7	84.1	2.1	306	56	300	146	1500	3	1350	160	9	1	0	0	0	0	1	0	0	1	0	1	1	0	0	1	1	1	0	1
1	47	140	82	61.2	10.8	144	181	29.6	1845	3.02	2.14	26.04	8.5	465	0.12	35.04	382	1.4	146	111.9	125	71	500	2	1660	234	19	1	0	0	0	0	1	1	0	0	1	1	1	1	0	1	1	1	0	1
0	36	135	75	57	15.8	154	211	29.1	1168	3.9	2.4	87.4	6.9	308.2	0.05	268.2	537	4.7	676	70	220	145	2000	3	1630	184	11	1	1	0	0	0	1	0	0	1	0	1	1	1	0	1	1	0	0	1
0	42	132	82	63	6.08	139	223	33.5	799	3.89	2.22	17.6	4.5	397	0.015	4.16	27.5	2.1	372	62.17	110	80	1000	4	1590	131	8	2	1	0	0	0	0	0	0	0	0	1	1	0	0	1	1	1	1	1
1	41	170	100	61	7.86	121	370	34.5	2982	2.93	2.24	55.7	2.7	153	1.32	97.23	131.28	1.5	314	56.05	101	71	1000	8	2320	448.5	19	1	1	0	0	1	0	1	1	0	1	1	1	0	0	0	1	1	0	1
1	51	120	80	66	14.58	148	178	28.9	2679	3.41	2.17	59.15	7.39	508	0.42	53.27	68.56	3.9	312	67.75	220	75	2000	3	1740	60	3	1	1	0	0	1	1	2	0	0	1	0	1	0	1	0	1	1	0	1
1	36	168	104	64.9	13.2	143	87	24.3	980	2.8	2.32	26.52	5.92	362.97	0.1	96.9	579	1	358	78.59	152	103	800	6	1800	143.5	9	1	0	0	1	0	0	2	0	0	0	1	1	1	0	1	1	1	0	1
0	60	186	107	61	12.28	149	175	36	3126	3.7	2.15	20	3.53	396	0.05	120	68.31	1.3	336	65.2	150	97	2000	8	3612	138	7	1	0	0	0	0	0	0	0	1	0	1	1	0	0	1	1	1	0	1
0	55	138	68	60	11.88	142	231	62	310	2.72	1.89	26.91	4.22	185	0.14	106.7	102.78	1.8	227	39.26	108	60	2800	14	2990	231	21	1	0	0	0	0	0	0	0	0	0	0	1	0	0	0	1	1	0	1
1	65	161	68	60	12.14	149	121	33.2	2877	3.72	2.11	15	4.7	317	0.07	34.17	100	5.3	510	81.49	120	60	1000	5	1500	94	9	1	1	0	0	0	0	1	0	0	1	1	1	1	0	1	1	1	0	1
1	45	156	93	61	13.5	144	141	29.4	7929	3.29	2.4	95.65	6.46	456.94	0.12	19.31	37.3	3.8	358	63.23	135	90	1200	4	3307	187	10	1	1	1	0	1	0	0	0	0	1	0	1	0	0	1	1	1	0	1
0	46	182	92	64	7.83	136	194	34.9	3288	3.24	2.09	19	3.89	148	0.015	15.94	8074	0.9	385	59.83	170	100	1000	4	1550	374	23	1	1	0	0	0	0	0	0	1	0	1	1	1	0	0	1	1	0	1
0	43	110	72	61.29	5.66	135	227	37.9	370	3.75	2.16	43.55	3.25	372	0.015	3.69	262	3	340	56.46	104	55	500	0	750	18	1	1	1	0	0	0	1	1	1	1	0	1	0	0	1	0	1	1	0	1
1	44	148	59	63.3	10.72	125	147	31.9	2922	3.78	1.97	52.8	5.68	339.5	0.15	160.8	2160	1.2	400	62.9	129	91	1000	7	2430	62	6	1	1	0	0	0	1	2	0	0	1	1	1	0	1	1	1	1	0	1
1	47	116	68	59.8	11.5	150	131	30.7	3605	4.21	2.44	20.7	9.88	510.33	0.11	27.31	75.8	2	291	68.2	166	69	1600	4	1350	350	15	1	1	0	0	0	1	0	0	0	1	1	1	1	0	0	1	1	0	1
0	46	154	72	62	7	132	311	32	367	3.6	2.24	18	4.2	168	0.03	10.3	123	0.9	495	45	126	66	600	4	1510	95	6	1	0	0	0	1	0	0	0	0	0	1	0	0	0	0	1	1	0	1
1	66	135	57	58.8	9.8	128	125	31.2	350	3.76	2.18	29.25	6.06	341	0.08	71.07	1710	1.5	227	57.7	201	134	2000	12	1700	230	12	1	1	0	0	0	0	0	1	1	0	1	1	0	0	0	1	1	0	1
1	67	145	95	53	10.8	132	112	32.9	15745	3.59	2.2	30.38	8.57	369.44	0.13	147.6	1620	1.5	283	65.2	128	77	1200	6	1790	109	5	1	0	0	0	0	0	1	0	0	0	1	1	1	1	0	1	1	0	1
1	66	150	90	65	16.2	128	154	30.9	12400	4.31	2.08	21	6.16	248	0.05	123	129.56	1.7	795	58.27	89	67	1000	2	2010	107	6	1	1	0	0	0	0	2	0	0	1	1	1	0	0	0	1	1	0	1
1	50	130	80	62	14.46	166	150	31.3	11880	4.32	2.3	77.72	7.66	504	1.31	130	256	4.6	203	91.31	95	69	500	4	2680	390	17	1	1	0	0	0	0	0	0	0	1	1	1	0	0	0	1	1	0	1
1	54	140	82	62.4	17.3	159	167	25.1	8038	3.4	2.2	61.04	6.1	338.4	0.16	77	47.2	1.9	188	65	405	288	2500	3	2690	264	15	1	1	1	0	0	0	0	1	1	1	1	1	0	0	0	1	1	0	1
1	39	90	48	62	19.95	86	82	47.2	129	5.83	1.9	4397	7.11	602	2.24	567.9	1940	13.7	196	120.51	140	88	1500	12.5	3570	88	14	1	1	0	0	0	1	0	0	0	1	0	0	1	0	1	1	1	0	1
0	46	120	80	63	13.2	145	131	33.5	173	2.74	2.02	16	5.4	356	2.29	598.7	269.1	1	184	66.45	110	66	1000	4	1470	140	9	1	1	0	0	0	1	0	1	1	1	1	1	0	0	1	1	1	0	1
1	39	90	48	62	27.4	152	94	42.2	3207	5.85	1.9	4397	7.1	602	2.32	232	1940	14	543	120.51	90	72	1500	12.5	3570	0	14	2	0	1	0	0	0	1	1	0	1	0	0	1	0	1	1	0	0	1
0	41	120	80	60.7	18.7	152	166	30.2	2100	3.8	2.3	15.6	4.3	229.5	0.03	26.75	306	1	227	50	180	110	1600	9	1690	10	1	1	0	1	0	0	1	1	1	0	0	1	1	0	0	0	0	0	0	1
1	40	124	81	60.8	13.2	163	188	32.9	1461	3.93	2.19	24.08	5.6	288	0.13	132	244	0.7	458	68.32	199	79	3000	14	5160	377	19	1	1	0	0	0	1	1	1	0	1	1	1	1	0	1	1	1	0	1
0	38	120	80	60	14.5	141	175	30.2	792	4.02	2.1	35.31	7.28	330	0.78	182	4130	1.2	191	48.89	150	80	2000	7	2700	92	7	1	0	0	0	0	0	0	0	0	1	0	0	1	0	0	1	1	0	1
0	43	133	80	46	11.82	153	165	29.2	1252	3.41	2.17	21	6.18	304	0.06	13.11	20.44	3.8	380	75.53	160	95	2000	2	1790	12	2	1	1	0	0	0	1	0	0	0	1	1	1	1	0	1	1	1	0	1
1	30	97	56	62	12.6	156	252	34	1000	3.88	2.24	31	5.8	748	0.06	54.54	54.9	1.3	471	83	174	102	600	0	1950	96	4	1	0	0	0	0	0	0	0	0	1	1	1	1	1	0	1	1	0	1
