# Supplementary material for: Prediction model of acute kidney injury after different types of acute aortic dissection based on machine learning
Source: Front Cardiovasc Med. 2022 Sep 21;9:984772. doi: 10.3389/fcvm.2022.984772 (PMC9535339; doi:10.3389/fcvm.2022.984772)
Supplement: Supplementary file 6 [file Data_Sheet_6.CSV]

Event	WBC	PLT	D dimer	BUN	Baseline SCR	CPB duration	Plasma transfusion	MVT	LOS in ICU	UA
0	13.68	123	9606	5.31	58.69	150	2510	67	5	354.2
1	9.73	173	1818	9.73	69.36	153	2000	42	3	276
1	6.7	188	119	6.53	70.79	142	1340	74	9	233
1	16	203	2413	5.18	58.7	116	1570	163	10	432.44
0	7.72	552	796	4.5	50	157	1390	120	6	278.5
0	6.53	228	346	4.16	40.8	92	1500	105	14	354
1	20.2	181	10948	5.1	70	164	1770	91	4	303.4
0	9.78	97	721	6.11	67.13	165	1200	33	5	507
1	14.3	166	6014	6.2	70	239	3410	330	15	429.9
1	11.23	138	7991	5.93	37.34	116	1220	266	26	256
1	14.8	159	1000	7.68	94.32	132	2420	357.5	29	622
1	20.93	131	834	8.37	77.29	160	1460	160	9	393.38
1	11.7	245	10105	9.32	76.8	390	1560	27	4	350.87
0	14.3	278	1219	6.1	60	293	1340	69	5	149.8
1	16.2	191	240	10.4	70.72	110	1840	264	20	295
1	13.25	186	10172	7.43	30.98	90	1910	48	9	501
1	7.68	160	723	6.91	62.11	121	1520	900	60	423.55
1	9.2	187	1872	8.89	90.26	161	1460	59	6	470
0	14.3	174	8434	6.06	69.66	110	1540	18	4	396.58
1	15.28	124	6264	7	106.05	175	2010	205.5	8	309
1	15.6	189	13682	6.38	62.95	90	1621	173	12	370
1	11.3	132	586	7.51	68.89	160	2810	131	21	294
1	11	164	1833	5.4	79	180	1990	55	1	389
1	15.28	245	2427	5.83	83.38	149	3140	22	1	559
0	7.4	413	121	5.4	44.07	140	1180	75	7	180.77
1	24.9	224	3434	11.69	100	190	2790	47	3	507.73
1	21.58	259	899	3.61	66	150	1844	0	1	428
1	16.8	116	36090	9.01	141.11	156	1490	274	12	468.96
1	14.9	246	394	4.8	73.11	150	1780	172	13	382.6
1	14.4	167	8003	5.27	76	183	1570	193	28	525
1	11.4	181	1356	5.82	70.11	278	2399	424	20	380
1	18.12	250	3461	4.9	103.5	159	2052	419	17	539
1	7.7	334	355	3.5	59.54	135	1860	196	11	352.56
0	10.69	139	2240	12.69	44.98	142	1610	159	12	475
1	14.46	149	6302	8.8	32	214	1490	91	3	288
1	14.25	185	2179	5.14	43.48	100	2340	631	28	366
1	14.4	164	1316	6.3	42.4	160	1110	236	10	83.5
0	4.65	236	498	3.9	49.04	102	1027	94	4	273
0	8.82	302	962	3.1	33.53	102	1510	657	37	150
1	16.35	234	6466	5.87	143.15	148	1960	55	3	507
1	24.56	373	1045	10.21	125.23	127	2070	0	2	582
0	7.03	282	695	6.6	50.27	112	1480	176	4	440
1	14.7	164	2954	7.93	52.18	95	1730	162	15	406
1	4.4	47	16486	7.61	50.47	140	2510	302	14	272
1	17.5	112	1204	7.38	54.95	140	1910	78	10	460
1	8.88	45	2617	5.25	59.84	156	1900	269	18	412
1	16.7	218	541	6.8	72.67	164	1560	340	18	313
1	13.08	226	2442	7.64	60.23	234	1603	284	37	318.18
0	9.44	145	345	4.58	45.09	160	1600	94	4	250
1	10.9	142	1188	14	60	210	2940	345	15	537.9
1	16.5	93	6380	5.3	87	229	1690	301	17	272
0	19.4	192	6509	3.95	49.5	192	2440	296	15	321.5
1	6	83	10165	13.7	83	180	1650	193.5	7	483
1	9.52	191	308	3.04	67.44	176	1230	42	1	318.9
0	8.11	265	3512	4.41	44.64	127	1350	421	20	395
1	22.05	134	569	4.95	66.23	112	2192	119	4	299
0	11	192	16373	8.3	52	160	1370	232	12	298
1	8.93	129	2123	5.06	68.08	110	1800	459	22	278.75
0	16.3	121	51713	5.8	65	140	1910	10	2	545.6
1	16.8	230	1723	5.83	77.27	150	3340	134	11	506.54
1	12.4	130	6585	8.89	74.44	180	1590	287	13	385
1	20.6	211	17185	8.9	77	188	2080	115	5	464.3
1	17	211	1091	6.48	91.89	130	2120	273	16	357
0	10.9	160	378	2.8	48	120	1540	192	8	211.1
1	13.7	94	2896	4.4	52.98	150	900	176	13	201
0	10.01	248	441	6.07	45.17	128	1640	14	7	290.06
1	16.4	217	1183	7.6	115.6	152	1490	116	5	517
0	7.6	231	397	5.05	59.22	101	1620	103	15	199
1	10.2	234	1223	4.7	69	180	1190	67	21	382
0	5.4	166	2051	4.91	60.16	120	0	29	3	319
1	14.8	159	11579	7.6	94.32	163	2420	357.5	30	622
0	15.4	404	2067	11.13	80.21	126	3020	128	4	214
1	11.9	159	6917	6.9	90	420	2060	322	23	433.3
1	18.15	238	1084	6.18	75	138	1810	60	7	492.7
1	13.63	102	56423	5.42	23.98	152	1820	738	48	201
1	15.15	208	3036	3.7	76.09	601	1500	131	7	479
1	24.4	237	3340	5.89	74.49	150	4470	659	30	300
1	8	154	2770	5.6	50	200	1880	308	14	272.5
1	6.59	122	570	7.6	90.45	171	1812	39	1	288.6
1	4.05	214	2000	10.5	89.11	160	1773	542	22	199
0	11.01	172	331	5.3	66	125	1810	43	6	295
1	15.9	220	1147	7.49	47.4	97	1740	247	15	367
1	18.1	181	716	9.76	71.89	259	1500	120	13	476.64
0	10.25	183	2877	5.04	39.87	100	1295	157	7	214
1	16.05	371	1129	3.27	41.03	123	1730	131	11	255.64
0	9.8	209	1429	6.21	74.55	191	1560	61	11	74.55
1	16.7	171	11911	9.1	75	310	1350	207	10	519.6
1	15.09	147	3210	7.21	60.33	211	2090	310	16	406
1	15.31	231	2227	8.98	70.96	120	2710	388	18	431
0	11.8	168	1182	5.7	58.96	99	4057	131	5	335
1	18.7	167	2231	6.08	56.39	150	1760	118	5	157
0	16.65	197	262	5.3	57.23	89	1730	133	6	424
1	13	98	2882	5.3	56	300	1350	160	9	322.5
1	10.8	181	1845	8.5	111.9	125	1660	234	19	465
0	15.8	211	1168	6.9	70	220	1630	184	11	308.2
0	6.08	223	799	4.5	62.17	110	1590	131	8	397
1	7.86	370	2982	2.7	56.05	101	2320	448.5	19	153
1	14.58	178	2679	7.39	67.75	220	1740	60	3	508
1	13.2	87	980	5.92	78.59	152	1800	143.5	9	362.97
0	12.28	175	3126	3.53	65.2	150	3612	138	7	396
0	11.88	231	310	4.22	39.26	108	2990	231	21	185
1	12.14	121	2877	4.7	81.49	120	1500	94	9	317
1	13.5	141	7929	6.46	63.23	135	3307	187	10	456.94
0	7.83	194	3288	3.89	59.83	170	1550	374	23	148
0	5.66	227	370	3.25	56.46	104	750	18	1	372
1	10.72	147	2922	5.68	62.9	129	2430	62	6	339.5
1	11.5	131	3605	9.88	68.2	166	1350	350	15	510.33
0	7	311	367	4.2	45	126	1510	95	6	168
1	9.8	125	350	6.06	57.7	201	1700	230	12	341
1	10.8	112	15745	8.57	65.2	128	1790	109	5	369.44
1	16.2	154	12400	6.16	58.27	89	2010	107	6	248
1	14.46	150	11880	7.66	91.31	95	2680	390	17	504
1	17.3	167	8038	6.1	65	405	2690	264	15	338.4
1	19.95	82	129	7.11	120.51	140	3570	88	14	602
0	13.2	131	173	5.4	66.45	110	1470	140	9	356
1	27.4	94	3207	7.1	120.51	90	3570	0	14	602
0	18.7	166	2100	4.3	50	180	1690	10	1	229.5
1	13.2	188	1461	5.6	68.32	199	5160	377	19	288
0	14.5	175	792	7.28	48.89	150	2700	92	7	330
0	11.82	165	1252	6.18	75.53	160	1790	12	2	304
1	12.6	252	1000	5.8	83	174	1950	96	4	748
