# Supplementary material for: Prediction model of acute kidney injury after different types of acute aortic dissection based on machine learning
Source: Front Cardiovasc Med. 2022 Sep 21;9:984772. doi: 10.3389/fcvm.2022.984772 (PMC9535339; doi:10.3389/fcvm.2022.984772)
Supplement: Supplementary file 7 [file Data_Sheet_7.CSV]

Event	Age	SBP on admission	DBP on admission	EF	WBC	HGB	PLT	APTT	D dimer	Serum kalium	Blood calcium	ALT	BUN	UA	Proealcitonin	IL-6	Cardic troponin I	N-terminal pro BNP	LAC	PaO2/FiO2	Baseline SCR	Total operation duration	Dose of contrast media	LOS in ICU	MVT	Male	Hypertension	Diabetes	CKD	Cardia-cerebrovascular Disease	History of smoking	Renal artery involvement in CTA	Pericardial effusion	Pleural effusion	Emergency operation	Complex EVAR	Combined renal arteriography	RASI	Loop diuretics	Vasopressors	Statins	Antibiotics
0	38	138	65	63	9.57	119	212	28.1	1338	3.25	2.1	28.94	2.52	234	0.07	45.99	0.015	121.44	1.6	261	35.84	95	60	8	0	2	0	0	0	0	0	1	0	0	0	0	1	1	0	0	0	1
0	47	120	80	63.69	17.36	140	160	28.4	841	2.75	2.28	12.3	5.16	299.93	0.04	60.34	0.015	59	1.4	539	51.31	120	20	6	4	1	1	0	0	0	1	2	0	1	0	0	0	0	0	0	0	1
1	49	159	73	62.4	4.59	135	155	35.7	349	3.72	2.3	20.2	5.6	524	7.55	39.3	0.012	34.7	1.1	381	86.85	105	80	6	45	1	1	0	0	0	1	2	0	0	0	0	0	1	0	1	0	1
0	50	128	78	69.1	9.3	151	215	30.7	1904	4.36	2.18	62.83	6.18	163.38	0.12	58.21	0.012	628	1	297	72.7	105	60	3	6	1	1	0	0	0	0	1	1	0	0	0	0	0	0	1	0	1
0	56	151	84	57.9	8.2	134	206	35.5	752	3.6	2.2	17.5	3.61	314.7	0.09	54.7	0.015	99.1	1	285	65	90	20	6	6	2	1	0	0	0	1	0	0	0	0	0	0	1	0	0	0	1
0	47	125	69	61	14.38	134	203	28.9	918	3.41	2.13	27.5	6.48	250	0.08	36.09	0.002	41.12	2.5	224	65.92	65	20	9	0	1	1	0	0	0	1	0	0	0	0	0	1	1	0	0	0	1
0	58	122	72	59	6.6	118	208	26.5	780	4.39	2.08	57.66	16.95	311	2.07	25.43	0.012	40.8	1.1	245	79.75	120	40	1	3.5	1	1	0	0	0	1	1	0	0	0	0	0	1	0	0	1	1
1	85	148	85	64	9.95	122	141	33.8	964	2.72	2.12	34	7.03	307	0.46	135.9	0.015	142	0.9	248	87.66	140	60	1	16	1	1	0	0	0	0	0	0	1	0	0	0	1	1	1	0	1
0	64	141	80	57	10.5	115	101	18.3	2208	3.25	2.15	14.9	5.4	283.4	0.27	239.3	0.012	223	2	242	48.8	80	60	1	0	2	1	0	0	1	0	0	0	1	0	0	0	1	0	0	1	1
0	42	133	81	63.6	9.5	91	395	37.3	637	4.1	2.24	29.56	3.48	128.17	0.03	19.06	0.012	139	0.8	450	35.23	65	20	4	0	2	1	0	0	0	0	1	1	1	1	0	1	1	0	0	0	1
0	39	188	95	60.7	12.9	158	158	31.4	393	3.6	2.3	66.4	8.9	377.9	0.1	83.6	0.012	88.7	1.6	267	55	90	20	9	0	1	0	0	0	0	0	1	0	0	1	0	0	1	1	0	0	1
0	71	166	88	57	6.36	131	253	27.5	701	4.06	2.25	26.94	6.18	542	0.05	16.43	0.012	61.1	1.6	267	93.97	115	20	4	0	1	1	0	0	1	1	0	0	0	0	0	0	1	0	0	1	1
0	32	182	105	61	11.1	169	71	36.4	2538	3.76	2.17	34	3	440	0.04	25.39	0.011	127	3.9	203	52.2	75	20	8	15	1	1	0	0	0	1	1	0	0	1	0	1	1	1	0	0	1
0	53	129	60	60	12.05	150	219	34	5600	3.99	2.21	36.28	9.32	349	0.03	10.9	0.017	78.6	1.1	403	67.32	60	20	5	0	1	1	0	0	0	1	0	0	0	0	0	0	1	0	0	1	1
0	54	120	80	40.9	7.07	151	209	28	987	3.62	2.36	30.46	5.76	558.83	0.04	2.89	0.107	481	1.5	236	70.63	105	20	7	0	1	1	0	0	0	1	2	0	0	0	0	0	1	1	0	1	1
0	50	125	63	57.9	13.03	153	219	29.3	963	3.8	2.1	49.6	3.2	375.5	0.02	16.8	0.012	114	1	333	70	75	20	14	0	1	0	0	0	0	1	1	0	1	0	0	0	1	0	0	0	1
0	51	152	92	54.2	16.09	142	177	29.5	9050	3.6	2.22	41.48	5.88	324	0.03	39.44	0.012	31.9	1.9	330	80.72	90	20	5	0	1	1	0	0	1	1	0	0	0	1	0	1	1	0	1	1	1
0	40	159	95	59	8.93	109	179	26.7	491	3.43	2.05	42	4.7	190	0.2	24.19	0.001	158	1	414	63	50	20	6	0	2	1	0	0	0	0	1	0	0	1	0	0	1	0	0	0	1
0	51	120	80	58	14.3	128	72	29.3	3135	3.65	2.17	71.56	6.07	247	0.11	205	0.037	1360	1	197	84.34	135	60	4	12	1	1	0	0	0	1	1	0	0	0	0	1	1	0	0	0	1
0	48	202	78	62.4	21.5	146	216	24	2799	3.1	2.23	38.41	12.57	632.34	1.15	138.9	0.055	9460	2.8	324	363	150	80	3	1	2	0	0	0	0	0	1	0	1	0	0	0	0	1	0	0	1
0	51	123	83	61.9	5.4	157	192	31.1	875	3.2	2.5	15.2	8.7	375.5	0.02	3.2	0.015	26.4	1.7	345	75	105	20	7	7	1	1	0	0	0	0	1	0	0	0	0	0	0	0	0	0	1
0	54	160	70	63.6	14.7	126	192	33.7	3373	3.17	2	21.4	5.25	215	0.03	43.4	0.038	763	1.3	286	40.47	75	20	10	0	2	1	0	0	0	0	0	0	1	0	0	0	1	0	0	0	1
0	37	188	108	62	8.57	137	244	34.2	839	4.04	2.17	18.45	3.4	348	0.06	18.97	0.002	10	3.5	163	69.64	60	20	5	0	1	1	1	0	0	0	1	0	0	0	0	1	1	0	0	1	1
0	34	156	97	55.1	13.7	164	248	33.2	1648	3.9	2.3	23.9	5.6	269.7	0.06	63.1	0.015	43.5	0.9	373	65	60	20	4	4	1	1	0	0	0	1	0	0	1	0	0	0	1	0	0	0	1
0	46	181	95	65	16.7	139	259	32.3	2344	3.49	2.21	19	6	427	0.23	49.2	0.018	84.63	1.2	404	83.44	50	40	8	0	1	1	0	0	0	1	0	0	0	0	0	0	1	0	0	0	1
0	48	128	66	62.9	10.27	143	132	28.5	2554	3.67	2.24	30.66	2.66	385	0.07	46.28	0.012	175	1.1	490	70.66	60	20	4	0	1	1	0	0	0	1	1	0	0	0	0	1	1	1	0	0	1
0	48	108	62	59	15.8	146	133	29	19542	3.9	2	11.6	4.5	378.4	0.1	234.3	0.015	611	1	297	60	120	40	8	8	1	0	0	0	0	1	0	0	1	0	0	0	1	0	0	0	1
1	51	127	69	64	18.13	165	181	31.5	46090	4.9	1.96	29	6.36	497	0.29	1	0.007	30000	2.2	195	68.53	90	20	7	0	1	1	0	0	0	1	1	0	0	0	0	1	1	1	0	0	1
1	71	164	95	62	13.9	130	120	31.2	5171	3.63	2.18	24.42	8.04	296.73	0.33	104	0	83.48	1.7	276	105.78	90	20	7	0	1	1	0	0	0	1	1	0	0	0	0	1	1	1	0	0	1
1	37	196	116	66	10.6	150	190	26.6	2198	2.95	2.2	109	14.65	423	0.27	51.23	0.012	370	1.3	197	90	75	20	6	0	1	1	0	1	0	1	0	0	0	1	0	1	1	0	0	0	1
0	58	106	59	61.6	8.1	164	158	30.3	2860	3.74	2.3	19.89	6.41	236	0.02	35.37	0.012	84.8	1.1	503	59.15	175	80	1	5	1	1	0	0	0	1	1	0	0	0	0	0	1	0	1	0	1
1	55	120	72	62	12.9	142	208	31.6	1055	3.88	2.13	40.68	5.86	242	0.06	36.55	0.012	102	1.3	255	58.51	60	40	3	0	1	1	0	0	0	1	1	0	0	1	0	0	1	0	0	0	1
1	40	170	108	62	13.47	186	191	36.7	527	3.5	2.28	39.9	4.1	261	0.07	28.7	0.012	87.5	1.7	395	51.21	110	60	3	0	1	1	0	0	0	1	2	0	0	1	0	0	1	0	0	1	1
0	81	143	80	61.9	6.46	199	379	36.7	287	4.12	2.15	9.9	7.97	405	0.05	10.74	0.012	225	0.8	312	70.92	165	60	2	0	1	1	0	0	1	1	0	0	0	0	0	0	0	0	0	0	1
1	51	120	80	63	7.27	80	291	29.4	284	3.6	2.15	30	12.61	190	0.02	1.2	0.001	63.48	1	504	21.18	100	60	1	4	2	1	0	0	0	0	1	0	0	0	0	0	1	0	0	0	1
1	74	154	87	65.9	4.8	78	102	29.5	14919	3.2	2.17	43.74	5.74	407	0.04	23.3	0.012	105	2.6	443	93.83	110	40	15	40.5	1	1	0	1	0	0	1	0	0	0	0	1	1	1	1	0	1
0	41	135	85	64	13.74	178	151	41.1	1211	3.83	2.34	24	4.76	495	0.25	40.08	0.004	58.13	4.7	433	54.58	100	60	0	0	1	1	0	0	0	0	1	0	0	0	0	0	1	0	0	0	0
0	54	150	80	66	7.83	158	260	35.1	638	3.25	2.05	29	4.06	461	0.15	4.72	0.012	27.55	2.1	285	75.92	280	80	1	5	1	1	0	0	0	1	0	0	0	0	0	0	1	0	1	0	1
0	49	177	113	57.7	12.07	130	129	28.1	8610	3.07	2.28	22.13	3.41	226	0.05	35.96	0.012	322	1.6	248	41.56	190	40	2	12	2	1	0	0	0	0	2	0	0	1	0	0	0	1	1	0	1
0	62	184	100	62	9.53	125	321	32	321	4.05	2.25	57.3	5.86	305	0.06	13.19	0.012	201	1.1	527	53	75	20	5	0	1	1	0	0	0	1	0	0	0	1	0	1	1	0	0	0	1
0	69	184	99	60	12	167	191	31	5218	3.8	2.2	14	6.9	342	0.08	54.1	0.014	157	2	348	60	85	40	13	20	1	1	0	0	0	1	1	0	1	0	0	1	1	1	0	0	1
0	26	136	81	61.9	12.6	157	185	31.6	2346	3.3	2.2	40.2	6.4	610	0.08	56.56	0.012	54.9	2.2	357	69.68	115	40	1	3	1	1	0	0	0	1	1	0	0	0	0	0	1	0	0	0	1
1	66	218	54	59	10.7	129	110	37.1	1692	3.27	2.26	16.9	6.35	324.3	0.03	17.62	0.031	3660	1.1	320	125.2	75	40	10	0	1	1	0	1	0	1	0	1	1	0	0	1	1	1	1	0	1
0	34	133	85	63	3.81	157	173	37.7	50	3.02	2.4	25.84	5.86	437	0.1	1.2	0.012	315	2	333	70.6	135	20	4	0	1	1	0	0	0	1	0	0	0	0	0	0	1	1	0	1	1
0	53	112	81	56.04	19.83	57	281	28.5	1031	3.13	1.71	54.39	18.96	324	0.34	13.58	0.027	299	1.3	367	35	60	20	25	6	1	1	0	0	0	0	0	0	0	0	0	0	0	1	0	0	1
0	65	143	87	58	4.36	131	162	27.3	3257	4.07	2.05	19.59	5.61	180.72	0.07	30.07	0.012	175	1	235	65	90	60	2	5	1	1	1	0	0	0	1	0	1	0	0	0	1	0	0	0	1
0	54	120	80	61	7	155	197	28	879	3.6	2.27	19	3.6	197	0.05	16.7	0.07	44	0.8	355	57	175	60	1	4	2	1	0	0	0	0	2	0	0	0	0	0	0	0	1	0	1
1	52	191	89	62	13.04	137	168	27.2	3126	3.35	2.19	23.39	4.99	446	0.04	32.44	0.012	56.6	2	239	57.36	75	20	15	148	1	1	0	0	0	1	1	0	0	1	0	0	1	0	0	0	1
0	37	140	74	62.6	17.2	140	187	29.6	2378	3.12	2.18	30.15	6.06	329	0.1	138	0.099	106	1.7	239	63.4	65	40	7	27	1	1	0	0	0	1	1	0	0	0	0	0	1	1	0	0	1
0	64	117	72	53	9.68	136	161	33.5	511	3.25	2.17	28.04	9.21	481	0.04	11.5	0.023	159	1.5	239	72.29	105	20	9	0	1	1	0	0	1	0	0	0	0	0	0	1	1	0	0	1	1
0	69	114	65	63.5	11.8	133	241	28.2	207	3.07	2.2	22.77	6.08	204	0.04	37.8	0.012	71.8	1	373	43.4	60	20	5	0	2	0	0	0	0	0	0	0	1	0	0	1	1	0	0	0	1
0	46	181	104	63	14.9	141	147	34.5	1184	3.86	2.23	15	6.28	462	0.03	15.9	0.009	17.04	1.9	401	66.29	70	20	11	0	1	1	0	0	0	1	1	0	0	0	0	0	1	1	0	0	1
1	66	154	80	57.9	6.2	134	183	33.8	68	4.5	2.2	26.5	5.9	241.2	0.02	2.6	0.015	92.4	1.4	545	85	100	20	9	6	2	1	0	0	0	0	0	0	0	0	0	0	1	1	1	0	1
0	73	138	87	58	11	162	225	29	1779	4.05	2.28	42	3.7	389	0.06	79.8	0.02	384	1.8	322	83	120	20	1	0	1	1	0	0	0	0	2	0	0	0	0	0	1	0	0	1	1
0	63	175	90	56	12.09	142	129	29.9	2164	3.75	2.17	24.54	5.9	282	0.02	41.77	0.007	134	2.9	434	77	100	40	1	4	1	1	0	0	1	0	0	0	0	0	0	0	1	1	1	0	1
0	67	170	53	61.6	13.7	151	179	27.8	770	3.7	2.29	33.04	4.6	346	0.06	27.29	0.012	117	2.9	212	61.12	75	20	5	7	1	1	1	0	1	1	0	0	0	0	0	1	1	1	0	0	1
0	54	170	90	60.7	12.17	145	143	34.6	2371	4.3	2.15	19.47	7.23	435	0.13	55.81	0.012	83.9	1	248	69.24	180	60	8	0	1	1	0	0	0	1	1	0	0	0	0	1	1	1	0	0	1
0	56	137	90	63.6	12.09	132	273	25.6	2600	3.4	2.35	17.03	4.35	260	0.04	12.39	0.012	37	3.6	471	47.36	65	40	6	0	2	1	0	0	0	0	0	0	0	1	0	1	1	0	0	0	1
1	58	160	110	63.69	8.41	134	287	35.6	3103	4.3	2.36	12.02	5.9	543	0.05	11.18	0.015	85.1	0.8	619	85	75	60	15	0	1	1	0	0	1	1	1	0	0	0	0	1	1	1	0	0	1
0	56	126	68	66.3	9.23	94	124	37.5	11106	3.42	1.97	21.54	6.86	170.89	0.05	40.24	0.012	1430	1.6	212	90.04	130	60	2	0	1	1	0	0	0	1	0	0	0	0	0	0	1	0	0	0	1
0	60	185	97	58.8	13.3	142	190	27.1	2386	3.32	2.24	26.4	6.88	364	0.1	101	0.067	700	2.6	248	51.37	105	40	24	494	1	1	0	0	1	0	0	0	0	0	0	1	1	1	1	1	1
0	35	165	107	64.5	10.8	148	118	21.6	750	3.69	2.24	38.9	5.8	484	0.08	17.8	0.017	34.3	1.5	343	58.3	90	60	7	0	1	1	0	0	0	1	0	0	0	1	0	1	1	0	0	0	1
0	48	220	120	59.6	14.14	151	143	37	5726	4.2	2.16	27.88	6.57	274	0.1	64.52	0.012	82.1	1.6	515	63.94	220	80	1	3	1	1	0	0	0	1	2	0	0	0	1	0	1	0	1	0	1
0	41	143	88	59	8.71	114	236	33	216	3.94	2.46	18.58	5.9	510	0.03	8.85	0.005	29.57	1.2	390	69.47	85	40	10	0	1	1	0	0	0	1	1	0	0	0	0	1	1	0	1	1	1
1	46	145	100	53.05	11.03	140	239	28.1	208	3.03	2.09	34.44	5.23	377	0.05	18.86	0.012	55.2	0.9	450	61.96	225	60	8	5	1	1	0	0	0	0	0	0	0	0	0	0	0	0	0	0	1
0	36	144	100	63.4	15.2	173	266	26.6	3197	3.6	2.7	31.99	8.01	548	0.1	29.3	0.015	49.6	2.8	352	70	330	100	2	1	1	1	0	0	0	0	0	0	0	0	1	0	1	1	0	0	1
0	54	114	76	60	8.7	155	178	31.2	1881	3.18	2.3	29.38	5.04	323	0.15	33.99	0.012	75.9	1.3	270	49.84	145	40	1	5	1	1	0	0	0	0	1	0	1	0	0	0	1	0	0	0	1
0	65	156	86	62.6	9.2	151	130	28	16829	4.06	2.35	22.57	7.1	347	0.09	25.38	0.012	112	2.8	120	50.56	75	40	7	0	1	1	0	0	0	1	0	0	0	1	0	1	1	1	0	0	1
0	45	179	104	60	16.9	163	280	28.8	1804	3	2.28	20.38	5.54	477	0.23	49.2	0.046	827	1.87	332.5	86.43	110	20	5	0	1	1	0	0	0	0	2	0	0	0	0	0	1	0	0	0	1
0	75	112	80	56	8.92	167	297	31.9	389	3.68	2.15	13.58	10.43	318	0.03	4.46	0.005	12.54	2.5	324	59.46	55	20	4	0	1	1	0	0	0	0	1	0	0	0	0	1	1	0	1	0	1
0	54	158	91	60.7	9.3	163	189	29.5	4006	4.03	2.15	38.47	6.76	176	0.06	62.7	0.012	355	0.8	242	56.71	37	20	5	0	1	1	0	0	0	1	0	0	1	0	0	1	1	1	0	0	1
1	46	170	93	60	13.2	126	210	23.8	4967	4.4	2.1	20	7.46	322	0.23	49.2	0.052	222.36	1.3	286	121.42	165	40	13	1	1	1	0	0	0	0	1	0	0	0	0	1	1	1	1	1	1
0	47	120	69	57	17.44	157	219	30.3	776	3.91	2.19	37	8.2	454	0.08	19.23	0.012	36.7	1.5	206	64.98	140	60	1	3	1	1	0	0	0	1	0	0	0	0	0	0	1	0	1	0	1
0	51	123	65	62	9	137	133	27	1904	4.2	2.24	29	6.09	282	0.18	15.91	0.012	85.3	1.6	666	52	90	60	1	3	1	1	0	0	0	0	0	0	0	0	0	0	0	0	0	0	1
0	46	186	80	58.8	10.1	143	126	27.9	1058	3.7	2.14	39.7	8.7	291	0.06	77.3	0.014	650	1.1	346	68	160	60	13	3	1	1	0	0	0	1	0	0	1	0	0	0	1	1	0	0	1
1	43	177	104	64	13.37	140	194	22.3	911	3.73	2.19	15	5.88	164	0.08	51.09	0.002	99.78	2.9	381	38.35	60	20	9	0	1	1	0	0	0	1	0	0	0	0	0	1	1	0	0	0	1
0	66	121	72	66.3	8.8	134	229	34.7	137	3.68	2.26	18.21	5.24	234.17	0.01	1.5	0.026	499	0.9	497	44.08	105	40	9	0	2	1	0	0	1	0	0	0	0	0	0	1	1	1	1	0	1
1	47	105	66	60	11.72	169	145	30.4	356	3.47	2.2	28.45	6.3	318	0.14	62.19	0.017	312	4.4	397	67.14	120	60	1	6	1	0	0	0	0	0	1	0	1	0	0	0	1	0	1	0	1
0	46	166	93	61	16.08	160	266	29.5	1982	3.56	2.4	40.5	7.09	658	0.18	9.15	0.013	402	5	182	99	115	60	1	10	1	1	0	0	0	1	1	0	0	0	0	0	0	0	1	0	1
0	58	141	81	69	10.07	151	159	31.4	581	3.83	2.23	18.25	7.18	324.7	0.03	13.29	0.012	38.6	1.3	366	55.89	75	60	1	2	1	1	0	0	0	1	0	0	0	0	0	0	1	0	0	0	1
1	56	156	75	53.09	24.56	154	213	35.2	11129	4.37	2.29	77.65	8.03	517.06	0.18	82.37	0.027	783	2.2	421	78.95	95	60	7	4	1	1	0	0	0	0	2	0	0	1	0	0	0	0	0	0	1
0	54	160	103	52	8.68	160	173	34.8	764	3.31	2.14	14.11	7.22	342	0.06	15.63	0.012	45.1	1.4	357	64.09	190	20	1	3	1	0	0	0	0	0	0	0	0	0	0	0	0	0	0	0	1
1	41	164	94	60	18.9	143	103	31.7	9707	3.66	2.32	70.5	7.6	563	0.37	18.16	0.012	95.7	2.7	159	94.93	75	20	4	0	1	1	0	0	0	1	0	0	0	0	0	1	1	0	0	1	0
0	71	155	88	63.6	6.13	133	299	33.7	502	3.98	2.4	24.11	6.73	283	0.05	5.9	0.012	226	2.3	435	69.16	120	20	3	0	2	1	0	0	1	0	0	0	0	0	0	0	0	1	0	1	1
0	48	159	67	60	11.4	141	157	26.8	3090	4.23	2.08	37.8	5.84	362	0.35	100	0.043	196	3.7	397	116.14	60	20	5	0	1	1	0	0	0	1	0	0	1	1	0	1	1	0	0	0	1
0	46	115	97	38.54	7.25	126	188	30.1	700	3.66	2.23	29.94	5.19	555	0.05	39.8	0.012	3950	1.1	297	73.56	75	20	5	0	1	1	0	0	0	1	0	0	0	1	0	1	1	1	0	1	1
0	62	146	110	63	9.95	148	277	28.6	458	3.31	2.2	24.13	3.44	266	0.01	40.9	0.003	142.97	3.2	326	42.75	100	40	1	4	1	1	0	0	0	0	0	0	0	0	0	0	1	0	1	0	1
0	54	139	88	62	13.78	137	209	30.1	849	3.66	2.14	27	7.12	270	0.02	5.8	0.004	74.4	2.6	434	40.85	45	20	10	0	1	1	0	0	0	0	1	0	1	0	0	1	1	0	1	0	1
0	53	143	70	62.14	9.8	135	174	31.8	974	3.78	2.37	29.38	5.36	263	0.04	23.65	0.012	119	1.6	230	41.74	60	60	10	0	2	1	0	0	0	0	0	0	0	0	0	0	1	0	0	0	1
0	53	144	76	60.7	14.4	143	204	29.3	6272	4.01	2.33	33.87	6.69	353	0.06	30.47	0.012	105	1.6	348	55.1	115	60	1	1	1	1	0	0	0	0	1	0	0	0	0	0	1	0	0	0	1
0	52	143	79	66	10.7	129	225	30.9	2998	2.7	2.26	18.18	4.08	223.3	0.05	94.91	0.012	605	2.1	481	44.78	60	20	8	0	2	1	0	0	0	0	0	0	0	0	0	1	1	1	0	0	1
0	47	183	100	64	10	186	216	28.1	535	3.77	2.23	11	4.27	403	0.04	32.37	0.003	15.63	2.4	351	62.11	510	60	1	9	1	1	0	0	0	1	1	1	0	0	0	0	0	0	0	0	0
0	46	166	88	58	13.7	158	197	31.4	747	3.66	2.27	26	4.4	391	0.1	82.73	0.004	18.76	2.5	414	62	90	40	1	2	1	1	0	0	0	0	1	0	0	0	0	0	1	0	0	0	1
0	48	152	92	63	8.5	197	145	31.5	2960	3.95	2.24	23	7.06	425	0.04	15.15	0.001	14.19	1.8	339	46	40	40	5	0	1	1	0	0	0	0	1	0	1	0	0	1	1	0	0	0	1
0	30	146	86	56.9	11.7	148	196	32.3	1077	3.7	2.3	52.7	5.7	351.4	0.1	26.2	0.012	53.6	1.5	424	60	50	20	6	0	1	1	0	0	0	0	2	0	1	0	0	0	1	0	0	0	1
1	59	134	71	61.6	11.2	137	147	38.4	2843	3.92	2.07	25.37	8.13	493	0.83	274	0.012	616	1.2	255	78.1	45	40	17	43	1	1	0	1	0	0	0	0	0	0	0	1	1	1	1	0	1
0	47	132	90	62.6	5.54	140	182	48	305	3.66	2.27	63.75	6.01	305.72	0.06	6	0.012	159	1.1	219	58.11	165	100	1	18	1	1	0	0	0	0	1	0	0	1	0	0	0	1	1	0	1
0	43	132	88	66	9.99	118	231	35.6	911	3.31	2.31	21	3.8	224	0.12	3	0.003	36.44	0.8	453	42.58	75	20	9	0	2	1	0	0	0	0	0	0	0	0	0	0	1	1	0	0	1
0	52	184	91	62.68	14.04	143	184	33.4	312	3.38	2.29	25.24	4.88	289.31	0.06	56.62	0.055	254	0.9	433	66.01	105	20	7	0	1	0	0	0	0	1	0	0	0	0	0	0	1	0	0	0	1
0	64	157	85	57.05	5.25	152	142	30.5	1057	3.6	2.12	32.16	8.6	304	0.04	2	0.012	112	1.3	206	63	75	40	6	0	1	1	0	0	0	0	0	0	0	1	0	1	1	1	0	0	1
0	61	160	97	64	8.87	116	550	32	6726	3.38	2.18	41	6.2	168	0.03	27.96	0.007	141	1.87	332.5	43.72	105	20	7	0	2	1	0	0	0	0	0	0	0	1	0	1	1	0	0	1	1
0	49	180	110	57	10	158	240	31.2	2591	3.67	2.23	25	5.9	317	0.05	91.8	0.014	354	1.2	519	60.14	140	60	1	6	1	1	0	0	0	1	2	0	0	0	0	0	1	0	0	0	1
0	64	151	92	63	9.94	132	220	32	14843	3.93	2.25	12.68	7.06	289	0.22	22.27	0.001	37.24	1.1	400	67.18	75	20	8	0	1	0	0	0	0	0	0	0	0	0	0	1	1	0	0	0	1
1	48	157	94	60.7	12.6	151	217	24.2	295	3.94	2.34	23.5	6.1	381.55	0.07	23.6	0.012	72.2	3.8	236	79.4	70	60	5	0	1	1	0	0	0	0	0	0	1	0	0	1	1	0	0	0	1
0	54	130	81	57.05	7.43	141	262	32.9	858	3.62	2.32	14.45	5.12	363.04	0.05	6.7	0.016	124	5.2	230	57.32	90	20	7	0	1	1	0	0	0	1	2	0	0	1	0	0	0	0	0	0	1
0	54	136	79	57	11.6	137	120	32.5	664	3.5	2.26	21.11	7.53	442	0.71	115	0.012	62.9	1.9	269.5	51	105	60	1	3	1	1	0	0	0	1	0	0	1	0	0	0	1	0	0	0	1
0	30	119	54	54.4	14.9	138	202	32.2	728	3.98	2.21	27.45	5.93	354	0.07	58.11	0.02	292	1.3	291	62.41	60	20	12	66	1	0	0	0	0	0	2	0	1	0	0	1	0	0	0	0	1
1	25	173	95	59	12.08	162	210	31.5	1249	2.95	2.23	28	4.6	495	0.05	5.46	0.008	51.22	1.2	329	78.8	115	40	10	0	1	1	0	1	0	1	0	0	0	0	0	0	1	0	0	1	1
1	40	172	111	63	19.26	139	241	31.8	991	3.63	2.14	11	11.58	456	0.12	23.3	0.013	220.52	1.6	333	206.78	75	60	6	0	1	1	0	0	0	1	0	0	1	0	0	0	1	1	0	0	1
0	78	151	87	66.8	12.19	128	105	28.6	7024	3.8	2.34	40.8	5.52	270	0.1	86.7	0.014	504	2.6	236	35.48	55	60	9	0	2	1	0	0	0	0	0	0	1	0	0	1	1	1	0	0	1
1	47	178	99	66	10.17	115	281	19.7	4802	3.57	2	40	7.43	358	0.41	31.2	0.009	600.26	0.9	443	168.81	155	40	1	3	2	1	0	1	0	0	1	0	0	0	0	0	1	1	1	0	1
0	55	157	84	67.39	10.5	134	416	35.8	564	3.45	2.5	11.33	5.85	514	0.04	14	0.012	36.2	2.3	709	67.36	120	20	1	3	1	1	1	0	0	0	0	0	0	0	0	0	1	1	1	0	1
0	46	160	73	60	8	139	424	37.9	1200	4.32	2.34	34.78	4.6	280	0.04	48.16	0.008	628	1	195	53.23	75	20	6	0	1	1	0	0	1	1	1	0	0	1	0	1	1	1	0	1	1
0	39	177	90	64	9.09	118	477	33.2	2079	3.57	2.05	32.54	5.5	256	0.08	28.36	0.023	169.37	1.87	332.5	100.85	105	20	4	0	1	1	0	0	0	1	0	0	1	1	0	1	1	0	0	0	1
0	80	134	76	67	10.5	132	219	32.3	1666	3.32	2.05	16	5.51	114	0.11	88.45	0.006	628	1.6	191	49.95	60	20	6	0	1	0	0	0	1	0	0	0	0	1	0	1	0	0	0	1	1
0	43	142	86	59	14.57	147	198	28.8	1011	3.45	2.22	24.31	4.94	257	0.07	29.9	0.012	262	1.9	309	80.28	260	60	2	7	1	1	0	0	0	1	1	0	0	0	1	0	1	1	1	0	1
0	36	136	94	58	10.9	162	166	29.8	973	4.24	2.02	25	8.76	707	0.06	12.58	0.02	628	1.1	190	123.57	115	60	1	14	1	1	0	0	0	1	0	0	0	0	0	0	1	1	1	0	1
0	41	146	66	57.1	12.1	127	195	31.2	514	3.5	2.2	20.3	6.7	405.6	0.08	95.2	0.11	282	0.9	200	60	135	40	1	1	2	0	0	0	0	1	1	0	1	0	0	0	0	0	0	0	1
0	73	117	80	60	10.88	71	313	32.9	915	3.3	1.94	22	4.68	265	0.09	143	0.015	411	0.8	285	92.95	70	60	0	0	1	1	0	0	0	0	1	0	0	0	0	0	1	0	0	0	1
1	57	193	125	58	17.85	136	99	38.5	56230	3.5	2.15	20	12.9	313	0.92	91	0.058	1353	1.9	145	131	105	60	1	20	1	1	0	0	0	1	1	0	0	0	0	0	1	0	0	0	1
1	37	159	101	67.93	8.04	120	560	29.8	719	4.01	2.26	41.62	4.73	235.96	0.06	26.14	0.012	251	1.2	419	92.05	90	20	7	0	1	0	0	0	0	0	2	1	0	0	0	0	0	0	0	0	1
0	41	187	115	62.7	14.3	152	140	27.5	1249	3.7	2.3	19.4	6.5	250.1	0.19	20.9	0.016	586	0.9	345	60	60	20	5	0	1	1	0	0	0	0	0	0	1	0	0	0	1	0	0	0	1
1	48	181	105	53	9.11	154	169	31	588	4.09	2.33	57.2	4.79	531	0.04	22.23	0.015	77.6	3.4	367	69.45	75	20	6	0	1	1	0	0	0	1	0	0	0	0	0	1	1	1	0	1	1
1	57	138	83	58	8.32	168	258	35.6	275	3.25	2.35	15	5.7	349	0.05	5.63	0.003	10.08	1.8	470	81	105	40	10	0	1	1	1	0	1	0	1	0	0	0	0	0	1	1	0	1	1
1	31	199	118	41	10.88	120	146	26.8	1177	3.18	2.17	90.3	7.75	269	0.08	34.3	0.853	10700	1.4	342	117.84	60	20	10	0	2	1	0	1	0	0	1	1	1	0	0	1	1	1	0	0	1
0	48	157	81	62.9	6.99	133	149	27.8	3002	3.24	2.21	27.94	7.22	319	0.03	37.31	0.012	109	1.4	352	49.04	235	60	4	6	2	1	0	0	0	0	0	0	0	0	1	0	1	1	1	0	1
1	69	120	75	61	5.17	128	292	28.4	365	4.02	2.53	41.01	9.96	267	0.04	1.61	0.012	207	2.3	361	71.38	270	80	11	0	2	1	0	0	1	0	1	0	0	0	0	1	1	0	1	1	1
0	59	159	95	64	6.28	137	212	30.4	310	3.73	2.34	13.26	7.2	278.5	0.01	1	0.004	18.18	2.5	107	65	105	40	12	0	1	1	1	0	0	1	0	0	1	0	0	1	1	0	0	0	1
1	66	116	67	64	10.06	118	200	30.9	965	3.54	2.13	18.39	7	371	0.11	54.27	0.012	700	0.8	421	38.23	490	80	2	28	2	1	0	0	0	0	0	0	1	0	1	0	1	0	1	0	1
0	49	167	85	60	10.08	164	160	33.4	155	3.75	2.29	33.69	8.5	338	0.01	13.89	0.019	677	2.1	457	73.72	160	100	6	0	1	1	0	0	0	0	0	0	0	0	0	1	1	1	0	0	1
1	25	197	125	69.4	14.5	166	225	36.4	2063	3.6	2.45	19.7	4.83	802	0.04	79.3	0.017	193	1.3	203	93	45	40	25	0	1	1	0	0	0	0	1	0	0	0	0	1	1	1	0	0	1
0	42	176	100	59	12.7	136	197	31.4	2447	3.11	2.28	30.36	6.01	365	0.09	148	0.012	579	1.5	227	58.75	60	20	5	0	1	1	0	0	0	1	0	0	0	0	0	0	1	1	0	0	1
1	60	120	80	62	4.71	152	127	34.1	2817	3.61	2.08	17	13.96	234	0.03	5.99	0.002	16.98	1.1	312	53.18	70	40	5	0	2	0	0	0	0	0	0	0	0	0	0	1	1	0	0	0	1
1	56	132	73	55	6.87	169	214	26.6	467	3.24	2.42	27.2	7.52	254	0.06	10.01	0.012	218	2.1	288	78.18	65	20	9	0	1	1	1	0	1	0	0	0	0	0	0	1	1	0	0	1	1
0	56	113	77	61.9	7.5	130	228	28.2	232	4.04	2.24	25.76	7.06	216.21	0.04	20.38	0.012	28.7	1.4	282	34.94	60	20	7	0	2	1	0	0	0	0	0	0	0	1	0	1	1	1	0	0	1
1	45	164	105	53.09	11.7	153	190	56.7	149	3.56	2.31	19.26	13.99	433	0.04	30.09	0.012	51.1	1.8	261	72.6	120	60	9	0	1	1	0	0	0	1	1	0	0	0	0	1	0	1	0	0	1
0	42	141	90	64	12.6	160	235	34.4	316	3.58	2.46	56.03	5.76	299	0.08	39.74	0.012	15.5	1.2	405	69.17	45	80	7	0	1	1	0	0	0	0	0	0	1	0	0	1	1	0	0	0	1
1	32	144	71	48	12.3	165	154	33.4	1146	3.78	2.26	32	5.4	526	0.06	75.9	0.013	32.69	1.2	218	59	60	40	8	119.5	1	1	0	0	0	0	1	0	1	0	0	0	1	1	1	0	1
0	55	129	81	62.8	7.45	141	247	33.3	244	3.21	2.1	15.48	5.75	384	0.02	65.7	0.012	628	1.9	310	61.64	60	20	3	0	1	1	0	0	0	1	0	0	0	1	0	1	0	0	0	0	1
0	39	120	80	63.7	7.1	101	421	31	4025	4.1	2.3	57.7	4.5	284.6	0.05	21.4	0.015	29.4	0.9	300	50	105	20	1	1	1	0	0	0	0	1	1	1	1	0	0	0	0	0	0	0	1
1	49	147	92	64	11.9	150	159	29.5	3059	4.5	2.18	34.51	8.77	521	0.11	22.3	0.002	10	2.3	264	64.1	50	60	8	0	1	1	1	0	1	0	1	0	1	0	0	1	1	0	0	0	1
1	56	196	92	66	7.45	131	273	28.3	1098	2.73	2.19	20	6.62	275	0.03	39.03	0.001	21.53	4.6	433	69.82	60	20	9	0	2	1	0	0	0	0	0	0	0	1	0	1	1	0	0	1	1
1	41	201	117	60	9.27	144	130	25.1	1603	3.83	2.21	34.13	4.67	393	0.13	16.48	0.002	575	1.3	330	106.39	80	40	34	5	1	0	0	0	0	0	1	0	0	0	0	1	1	1	1	0	1
1	57	158	81	62.4	15.7	156	152	44.3	35776	3.39	2.15	73.54	5.6	410	0.73	417	0.012	574	1.1	184	49.9	60	40	7	70	1	1	0	0	0	1	0	0	0	1	0	1	1	1	0	1	1
0	42	167	88	60	14.5	133	246	31.9	2618	3.73	2.21	37.78	5.63	407.84	0.08	61.7	0.012	95.7	2.2	203	70	45	20	4	0	1	1	0	0	0	1	0	0	1	0	0	1	1	1	0	1	1
0	38	134	94	63	5	160	292	35	1000	3.9	2.29	31	4.5	367	0.04	16.1	0.012	628	6.3	251	57	235	60	1	7	1	1	0	0	0	0	1	0	0	0	0	0	0	0	1	0	1
0	62	104	58	63.9	8.29	169	139	26.9	2359	3.8	2.2	20.12	8.63	296	0.01	2.71	0.012	56.1	1.6	267	49.88	200	80	3	2	1	1	0	0	0	1	0	0	0	0	0	1	1	0	1	0	1
0	50	120	70	63	13.8	150	191	35	1307	3.32	2.24	21.9	4.9	295	0.17	63.6	0.008	628	1.9	218	75.48	90	40	1	5	1	1	0	0	0	1	0	0	0	0	0	0	1	0	0	0	1
1	44	171	85	45	10.6	143	209	27.8	1043	3.33	2.21	14.8	7.2	226	0.11	39.76	0.011	23	0.8	557	50.01	70	20	12	0	1	1	0	0	0	0	1	0	0	0	0	1	1	1	0	0	1
0	66	114	60	65.8	9.09	132	282	36.9	499	3.45	2.19	30.3	3.92	295.44	0.01	21.1	0.012	40.4	1.87	332.5	47.55	75	60	5	0	2	0	0	0	0	0	0	0	1	0	0	0	0	0	1	0	1
1	47	163	82	59.6	15.2	124	171	30.5	1065	3.53	2.14	14.14	6.65	409	0.1	115	0.012	487	1.2	232	100	75	20	3	0	1	1	0	0	1	1	1	0	0	1	0	1	1	0	0	0	1
0	56	120	70	61	10.69	130	222	24.6	1021	3.6	2.34	23.32	12.5	447	0.04	8.39	0.012	23.7	1.9	399	52.91	30	20	8	0	1	1	0	0	0	0	0	0	0	0	0	1	1	0	0	1	1
0	43	146	81	58.9	10.3	161	278	35	1052	3.9	2.27	21.43	6.6	541	0.06	16.13	0.029	632	2.6	285	87.04	60	20	5	0	1	1	0	0	1	1	0	0	0	1	0	1	1	1	0	1	1
0	37	179	97	54.4	11.6	128	195	31.7	7374	3.8	2.1	24.6	6.3	415	0.03	46.49	0.035	108	1.7	355	50.37	155	80	1	3	1	1	0	0	0	1	1	0	0	0	0	0	0	0	1	0	1
0	55	161	80	60.09	7.16	134	246	20.5	2103	4.03	2.19	17.38	4.78	290	0.04	43.71	0.012	522	0.9	218	72	85	20	9	0	2	1	0	0	0	0	1	0	1	0	0	1	1	0	0	0	1
1	32	165	95	64	18.5	149	225	33.8	2085	3.23	2.18	41	4.42	762	0.05	63.43	0.013	26.48	1.7	227	66.63	100	60	10	232	1	1	0	0	0	0	2	0	1	0	0	0	1	1	1	0	1
1	41	184	115	53	15.5	146	242	28.4	693	3.06	2.14	40	7.62	497	0.06	76.27	0.012	44.8	2.5	253	108.85	120	40	10	0	1	1	0	0	1	0	1	0	1	1	0	1	1	1	0	0	1
0	70	131	65	63.2	5.8	130	161	34.1	342	3.94	2.25	14.73	6.04	298	0.01	4.81	0.012	26.4	0.9	330	39.59	155	60	1	4	2	1	0	0	1	0	0	0	0	0	0	0	1	0	1	0	1
0	48	137	88	65	13.36	125	201	26.9	3202	3.67	2.58	34.97	6.09	416.51	0.08	27.28	0.012	51.7	5.9	481	74.01	60	60	4	0	1	1	0	0	0	0	0	0	0	0	0	1	1	0	0	0	1
1	38	187	76	59	7.96	175	346	37.5	115	4.34	2.11	51	5.9	381	0.01	1.2	0.006	34.71	1.7	217	54.46	105	20	6	0	1	1	0	0	1	1	1	0	0	0	0	1	1	1	0	0	1
0	56	181	88	54.91	10.13	149	292	35.8	638	3.32	2.7	40.07	6.7	275	0.21	17.93	0.012	95.1	1.1	200	53.96	75	20	12	0	1	1	1	0	0	0	0	0	1	0	0	1	1	1	0	0	1
1	33	155	94	54.23	14.5	134	280	30.9	975	3.27	2.37	17.6	4.6	512	0.08	120	0.012	70.8	1.9	476	89.5	80	20	7	8	1	1	0	0	0	1	0	0	0	0	0	1	0	1	0	0	1
1	66	115	70	63	7.38	109	319	29.8	268	3.92	2.38	18.48	7.31	385	0.09	4.65	0.032	985	1.7	394	123.4	250	40	20	316	2	1	1	0	1	0	1	0	0	0	0	0	1	1	1	1	1
0	53	111	71	55	9.56	154	145	32.1	536	3.23	2.05	16	5.78	244	0.03	1.2	0.001	33.55	1.4	614	59.77	101	80	8	0	1	1	0	0	0	1	0	0	0	0	0	0	1	0	0	0	1
1	49	142	83	61	8.55	136	409	28.4	298	4.13	2.29	16.57	6.2	338	0.05	5	0.016	100	1.2	350	63.32	75	20	6	0	1	1	0	0	0	1	1	0	0	1	0	1	1	0	0	0	1
0	58	94	60	57.9	7.72	137	139	33.2	133	3.89	2.08	20.44	3.51	206	0.07	95.9	0.012	135	1.2	352	54.43	115	60	1	3	1	0	0	0	0	1	0	0	0	0	0	0	0	0	0	0	0
0	73	152	88	64.3	14	143	133	29.7	9903	3.85	2.24	30.95	7.65	216.02	0.03	61.8	0.012	146	2	545	51.29	175	60	1	6	1	0	0	0	1	1	2	0	0	0	0	0	1	0	1	0	1
0	57	135	85	51	10.6	135	213	32.6	847	3.75	2.04	42	3.39	302	0.01	88.52	0.003	133.08	0.8	330	55.46	75	60	1	3	1	0	0	0	0	1	0	0	0	0	0	0	1	0	0	0	1
0	45	120	80	61.11	16.9	148	236	30.5	273	3.35	2.22	23.11	4.13	350	0.03	19.09	0.012	51.8	2	242	71.05	130	60	1	4	1	1	0	1	0	0	0	0	0	0	0	0	1	0	0	0	1
0	52	144	82	61.04	15.1	147	141	36.1	1380	4.6	2.25	20.79	5.7	335.8	0.84	17.5	0.012	93.8	1.7	357	60	60	60	11	3	1	1	0	1	0	0	1	0	1	0	0	0	1	1	0	0	1
0	45	122	74	51.2	13.3	162	262	31.8	788	4.13	2.3	35.38	6.35	408	0.04	26.31	0.012	21.9	1.5	324	63.45	145	60	1	4	1	1	0	0	0	1	1	0	0	0	0	0	1	0	0	0	1
0	54	173	110	62.4	11.9	164	180	30	20325	4.2	2.4	36.7	9.2	313.6	0.14	50.3	0.017	144	2.7	340	65	70	20	12	0	1	1	0	0	0	0	0	1	1	1	0	0	1	0	0	1	1
0	43	130	80	62	12.13	146	230	28.5	762	3.66	2.36	40.95	6.5	313	0.15	110	0.003	34.11	2.6	242	71.77	75	60	7	4	1	1	0	0	0	1	1	0	0	0	0	0	1	0	0	0	1
0	64	170	106	61.9	14.4	142	153	29.5	226	4.39	2.16	25.4	7.14	413	0.06	20.93	0.012	48.9	2.7	264	66.3	1000	40	11	1	1	1	0	0	0	1	0	0	0	0	0	0	0	0	1	0	1
1	50	140	75	67.9	8.3	146	174	27.2	2193	4	2.3	70.7	18.9	450.2	0.86	91.5	0.015	2090	1.1	505	75	120	40	0	0	1	1	0	0	0	1	1	0	0	0	0	0	1	1	0	0	1
1	44	188	83	61.4	14.88	149	165	38.7	911	3.47	2.34	10.81	6.5	338	0.21	85.58	0.012	409	1.5	288	137.58	120	40	6	0	1	1	0	0	0	0	0	0	0	0	0	1	1	0	0	0	1
0	57	102	73	64	11.82	139	139	27.4	990	2.98	2.01	24	4.43	224	0.29	65.55	0.005	10	1.2	243	60.5	100	60	1	3	1	1	0	0	1	0	0	0	1	0	0	0	0	0	1	0	1
1	64	137	79	66	12.5	50	216	39.8	2193	4.33	2.12	20	8.73	465	0.22	112	0.025	914	3.4	176	253.93	170	20	17	0	1	1	0	1	0	0	0	0	0	0	0	0	1	1	0	0	1
1	57	148	88	59	10.01	103	253	29.4	3449	3.43	2.26	32.48	5.45	379	0.08	92.93	0.012	716	1.1	448	91.52	100	60	10	0	1	1	0	0	0	0	0	0	1	0	0	1	1	1	0	0	1
0	47	123	73	60	11.93	141	128	28.1	2744	3.66	2.35	30.42	5.59	354.54	0.1	63.58	0.012	58.5	1.7	271	54.39	170	80	1	3	1	1	0	0	0	1	1	0	0	0	0	0	0	0	0	0	1
0	57	139	88	57	10.9	132	329	31.3	156	3.9	2.4	17.5	5.7	250.6	0.02	3.08	0.015	162	1.4	394	50	90	20	6	0	1	1	1	0	0	1	0	0	0	0	0	0	1	1	0	0	1
0	43	184	100	61.48	11.4	141	367	35	471	4.03	2.43	38.27	1.52	297	0.03	14.74	0.012	116	0.9	367	57.79	95	20	10	0	1	1	0	0	0	1	1	1	0	0	0	0	1	0	0	1	1
0	40	142	85	66	10.65	133	169	28.2	2348	3.7	2.18	56.6	4.66	275	0.04	44.49	0.012	259	2.4	386	44.64	145	60	1	4	2	1	0	0	0	0	1	0	0	0	0	0	0	0	0	0	1
1	49	120	59	63	12.94	154	155	36.2	2738	3.58	2.14	33.02	6.82	414	0.07	60.37	0.012	210	1	215	61.38	110	40	6	0	1	0	0	0	0	1	1	0	0	1	0	0	1	0	1	0	1
0	62	174	100	63	5.88	138	207	28.9	210	4.23	2.32	32.6	6.8	318	0.01	1.2	0.003	125	1.7	391	53.46	70	40	5	0	1	1	0	0	1	1	0	0	0	1	0	1	1	0	0	1	1
1	55	144	83	56.5	7.8	148	166	34.2	1921	3.94	2.2	26.19	4.21	334	0.03	52.25	0.076	33500	1.1	327	44.1	160	60	1	4	1	1	0	0	0	1	0	1	0	0	0	0	1	1	1	0	1
0	42	170	111	63.2	20.7	155	178	27.4	933	3.69	2.29	26.8	11.2	244	0.68	263.7	0.012	526	2.8	397	66.3	180	40	1	6	1	1	0	0	0	1	1	0	0	0	0	0	1	0	0	0	1
0	43	138	85	57	11.3	141	288	32.2	1060	4	2.2	43.8	5	269.1	0.04	26	0.06	75.7	1.7	194	60	75	20	26	15	1	1	0	0	1	1	0	0	1	0	0	0	1	1	0	0	1
1	49	148	75	62.14	14.9	141	196	28.1	2165	3.59	2.1	24.4	5.7	528	0.5	45.27	0.012	448	2.5	300	80.03	90	20	8	0	1	1	0	0	0	0	1	0	0	1	0	1	1	1	0	1	1
1	54	135	97	63	5.18	139	199	32.9	209	3.65	2.2	28	4.31	196	0.04	1.2	0.006	16.17	1.6	348	51.6	150	60	1	5	1	1	0	0	1	0	0	0	0	0	0	0	1	1	0	0	1
0	60	148	84	64	9	133	186	35	2523	3.71	2.19	24	4.1	176	0.04	23.1	0.012	36	2.9	420	49	190	60	5	6	1	1	0	0	0	1	1	0	0	0	0	0	1	0	1	0	1
0	47	130	80	60.8	11.8	157	135	35.2	2243	3.96	2.22	23.98	3.67	294	0.01	30.1	0.012	48.9	1.1	419	57.43	115	40	1	5	1	1	0	0	0	1	0	0	0	0	0	0	1	0	1	0	1
1	42	134	46	64	24.4	143	228	35.3	12992	3.97	2.23	32.09	9.94	483.67	2.51	88.4	0.128	2590	2.6	382	100	35	40	3	67	1	1	0	0	0	0	0	0	1	1	0	0	0	1	1	0	0
1	46	129	68	67	21.1	145	230	23.3	334	2.33	2.35	30.41	7.85	320	0.03	23.3	0.012	178	2.6	400	82.81	90	20	9	0	1	0	0	1	0	1	0	0	0	0	0	1	1	1	0	1	1
1	49	180	110	56	11.19	70	227	30.9	2817	5.09	2.13	23	25.03	353	4.12	498	0.042	3157	1.2	221	216	90	60	4	109	1	1	0	1	1	1	0	0	0	0	0	0	1	1	0	0	1
0	67	160	72	63.69	5.68	149	180	34	245	3.77	2.2	58	4.34	335	0.04	1.94	0.012	28.6	1.5	239	75.03	75	20	7	0	1	1	1	0	1	0	1	0	1	0	0	1	1	1	0	1	1
0	52	136	59	52.8	10	124	236	29.4	735	4.07	2.14	22.7	6.42	375	0.01	25.1	0.012	936	1.5	403	58.91	85	60	11	4	1	1	0	0	0	1	1	0	0	0	0	0	1	1	0	0	1
0	74	160	80	65.9	4.47	142	189	35.1	2250	3.53	2.25	17.87	6.65	417	0.05	4.46	0.012	82.2	1.2	676	72.92	165	60	1	4	1	1	0	0	0	0	0	0	0	0	0	0	0	1	1	0	1
