# Supplementary material for: Prediction model of acute kidney injury after different types of acute aortic dissection based on machine learning
Source: Front Cardiovasc Med. 2022 Sep 21;9:984772. doi: 10.3389/fcvm.2022.984772 (PMC9535339; doi:10.3389/fcvm.2022.984772)
Supplement: Supplementary file 8 [file Data_Sheet_8.CSV]

Event	SBP on admission	APTT	Serum kalium	BUN	N-terminal pro BNP	Baseline SCR	LOS in ICU	MVT	Combined renal arteriography	UA
0	138	28.1	3.25	2.52	121.44	35.84	8	0	1	234
0	120	28.4	2.75	5.16	59	51.31	6	4	0	299.93
1	159	35.7	3.72	5.6	34.7	86.85	6	45	0	524
0	128	30.7	4.36	6.18	628	72.7	3	6	0	163.38
0	151	35.5	3.6	3.61	99.1	65	6	6	0	314.7
0	125	28.9	3.41	6.48	41.12	65.92	9	0	1	250
0	122	26.5	4.39	16.95	40.8	79.75	1	3.5	0	311
1	148	33.8	2.72	7.03	142	87.66	1	16	0	307
0	141	18.3	3.25	5.4	223	48.8	1	0	0	283.4
0	133	37.3	4.1	3.48	139	35.23	4	0	1	128.17
0	188	31.4	3.6	8.9	88.7	55	9	0	0	377.9
0	166	27.5	4.06	6.18	61.1	93.97	4	0	0	542
0	182	36.4	3.76	3	127	52.2	8	15	1	440
0	129	34	3.99	9.32	78.6	67.32	5	0	0	349
0	120	28	3.62	5.76	481	70.63	7	0	0	558.83
0	125	29.3	3.8	3.2	114	70	14	0	0	375.5
0	152	29.5	3.6	5.88	31.9	80.72	5	0	1	324
0	159	26.7	3.43	4.7	158	63	6	0	0	190
0	120	29.3	3.65	6.07	1360	84.34	4	12	1	247
0	202	24	3.1	12.57	9460	363	3	1	0	632.34
0	123	31.1	3.2	8.7	26.4	75	7	7	0	375.5
0	160	33.7	3.17	5.25	763	40.47	10	0	0	215
0	188	34.2	4.04	3.4	10	69.64	5	0	1	348
0	156	33.2	3.9	5.6	43.5	65	4	4	0	269.7
0	181	32.3	3.49	6	84.63	83.44	8	0	0	427
0	128	28.5	3.67	2.66	175	70.66	4	0	1	385
0	108	29	3.9	4.5	611	60	8	8	0	378.4
1	127	31.5	4.9	6.36	30000	68.53	7	0	1	497
1	164	31.2	3.63	8.04	83.48	105.78	7	0	1	296.73
1	196	26.6	2.95	14.65	370	90	6	0	1	423
0	106	30.3	3.74	6.41	84.8	59.15	1	5	0	236
1	120	31.6	3.88	5.86	102	58.51	3	0	0	242
1	170	36.7	3.5	4.1	87.5	51.21	3	0	0	261
0	143	36.7	4.12	7.97	225	70.92	2	0	0	405
1	120	29.4	3.6	12.61	63.48	21.18	1	4	0	190
1	154	29.5	3.2	5.74	105	93.83	15	40.5	1	407
0	135	41.1	3.83	4.76	58.13	54.58	0	0	0	495
0	150	35.1	3.25	4.06	27.55	75.92	1	5	0	461
0	177	28.1	3.07	3.41	322	41.56	2	12	0	226
0	184	32	4.05	5.86	201	53	5	0	1	305
0	184	31	3.8	6.9	157	60	13	20	1	342
0	136	31.6	3.3	6.4	54.9	69.68	1	3	0	610
1	218	37.1	3.27	6.35	3660	125.2	10	0	1	324.3
0	133	37.7	3.02	5.86	315	70.6	4	0	0	437
0	112	28.5	3.13	18.96	299	35	25	6	0	324
0	143	27.3	4.07	5.61	175	65	2	5	0	180.72
0	120	28	3.6	3.6	44	57	1	4	0	197
1	191	27.2	3.35	4.99	56.6	57.36	15	148	0	446
0	140	29.6	3.12	6.06	106	63.4	7	27	0	329
0	117	33.5	3.25	9.21	159	72.29	9	0	1	481
0	114	28.2	3.07	6.08	71.8	43.4	5	0	1	204
0	181	34.5	3.86	6.28	17.04	66.29	11	0	0	462
1	154	33.8	4.5	5.9	92.4	85	9	6	0	241.2
0	138	29	4.05	3.7	384	83	1	0	0	389
0	175	29.9	3.75	5.9	134	77	1	4	0	282
0	170	27.8	3.7	4.6	117	61.12	5	7	1	346
0	170	34.6	4.3	7.23	83.9	69.24	8	0	1	435
0	137	25.6	3.4	4.35	37	47.36	6	0	1	260
1	160	35.6	4.3	5.9	85.1	85	15	0	1	543
0	126	37.5	3.42	6.86	1430	90.04	2	0	0	170.89
0	185	27.1	3.32	6.88	700	51.37	24	494	1	364
0	165	21.6	3.69	5.8	34.3	58.3	7	0	1	484
0	220	37	4.2	6.57	82.1	63.94	1	3	0	274
0	143	33	3.94	5.9	29.57	69.47	10	0	1	510
1	145	28.1	3.03	5.23	55.2	61.96	8	5	0	377
0	144	26.6	3.6	8.01	49.6	70	2	1	0	548
0	114	31.2	3.18	5.04	75.9	49.84	1	5	0	323
0	156	28	4.06	7.1	112	50.56	7	0	1	347
0	179	28.8	3	5.54	827	86.43	5	0	0	477
0	112	31.9	3.68	10.43	12.54	59.46	4	0	1	318
0	158	29.5	4.03	6.76	355	56.71	5	0	1	176
1	170	23.8	4.4	7.46	222.36	121.42	13	1	1	322
0	120	30.3	3.91	8.2	36.7	64.98	1	3	0	454
0	123	27	4.2	6.09	85.3	52	1	3	0	282
0	186	27.9	3.7	8.7	650	68	13	3	0	291
1	177	22.3	3.73	5.88	99.78	38.35	9	0	1	164
0	121	34.7	3.68	5.24	499	44.08	9	0	1	234.17
1	105	30.4	3.47	6.3	312	67.14	1	6	0	318
0	166	29.5	3.56	7.09	402	99	1	10	0	658
0	141	31.4	3.83	7.18	38.6	55.89	1	2	0	324.7
1	156	35.2	4.37	8.03	783	78.95	7	4	0	517.06
0	160	34.8	3.31	7.22	45.1	64.09	1	3	0	342
1	164	31.7	3.66	7.6	95.7	94.93	4	0	1	563
0	155	33.7	3.98	6.73	226	69.16	3	0	0	283
0	159	26.8	4.23	5.84	196	116.14	5	0	1	362
0	115	30.1	3.66	5.19	3950	73.56	5	0	1	555
0	146	28.6	3.31	3.44	142.97	42.75	1	4	0	266
0	139	30.1	3.66	7.12	74.4	40.85	10	0	1	270
0	143	31.8	3.78	5.36	119	41.74	10	0	0	263
0	144	29.3	4.01	6.69	105	55.1	1	1	0	353
0	143	30.9	2.7	4.08	605	44.78	8	0	1	223.3
0	183	28.1	3.77	4.27	15.63	62.11	1	9	0	403
0	166	31.4	3.66	4.4	18.76	62	1	2	0	391
0	152	31.5	3.95	7.06	14.19	46	5	0	1	425
0	146	32.3	3.7	5.7	53.6	60	6	0	0	351.4
1	134	38.4	3.92	8.13	616	78.1	17	43	1	493
0	132	48	3.66	6.01	159	58.11	1	18	0	305.72
0	132	35.6	3.31	3.8	36.44	42.58	9	0	0	224
0	184	33.4	3.38	4.88	254	66.01	7	0	0	289.31
0	157	30.5	3.6	8.6	112	63	6	0	1	304
0	160	32	3.38	6.2	141	43.72	7	0	1	168
0	180	31.2	3.67	5.9	354	60.14	1	6	0	317
0	151	32	3.93	7.06	37.24	67.18	8	0	1	289
1	157	24.2	3.94	6.1	72.2	79.4	5	0	1	381.55
0	130	32.9	3.62	5.12	124	57.32	7	0	0	363.04
0	136	32.5	3.5	7.53	62.9	51	1	3	0	442
0	119	32.2	3.98	5.93	292	62.41	12	66	1	354
1	173	31.5	2.95	4.6	51.22	78.8	10	0	0	495
1	172	31.8	3.63	11.58	220.52	206.78	6	0	0	456
0	151	28.6	3.8	5.52	504	35.48	9	0	1	270
1	178	19.7	3.57	7.43	600.26	168.81	1	3	0	358
0	157	35.8	3.45	5.85	36.2	67.36	1	3	0	514
0	160	37.9	4.32	4.6	628	53.23	6	0	1	280
0	177	33.2	3.57	5.5	169.37	100.85	4	0	1	256
0	134	32.3	3.32	5.51	628	49.95	6	0	1	114
0	142	28.8	3.45	4.94	262	80.28	2	7	0	257
0	136	29.8	4.24	8.76	628	123.57	1	14	0	707
0	146	31.2	3.5	6.7	282	60	1	1	0	405.6
0	117	32.9	3.3	4.68	411	92.95	0	0	0	265
1	193	38.5	3.5	12.9	1353	131	1	20	0	313
1	159	29.8	4.01	4.73	251	92.05	7	0	0	235.96
0	187	27.5	3.7	6.5	586	60	5	0	0	250.1
1	181	31	4.09	4.79	77.6	69.45	6	0	1	531
1	138	35.6	3.25	5.7	10.08	81	10	0	0	349
1	199	26.8	3.18	7.75	10700	117.84	10	0	1	269
0	157	27.8	3.24	7.22	109	49.04	4	6	0	319
1	120	28.4	4.02	9.96	207	71.38	11	0	1	267
0	159	30.4	3.73	7.2	18.18	65	12	0	1	278.5
1	116	30.9	3.54	7	700	38.23	2	28	0	371
0	167	33.4	3.75	8.5	677	73.72	6	0	1	338
1	197	36.4	3.6	4.83	193	93	25	0	1	802
0	176	31.4	3.11	6.01	579	58.75	5	0	0	365
1	120	34.1	3.61	13.96	16.98	53.18	5	0	1	234
1	132	26.6	3.24	7.52	218	78.18	9	0	1	254
0	113	28.2	4.04	7.06	28.7	34.94	7	0	1	216.21
1	164	56.7	3.56	13.99	51.1	72.6	9	0	1	433
0	141	34.4	3.58	5.76	15.5	69.17	7	0	1	299
1	144	33.4	3.78	5.4	32.69	59	8	119.5	0	526
0	129	33.3	3.21	5.75	628	61.64	3	0	1	384
0	120	31	4.1	4.5	29.4	50	1	1	0	284.6
1	147	29.5	4.5	8.77	10	64.1	8	0	1	521
1	196	28.3	2.73	6.62	21.53	69.82	9	0	1	275
1	201	25.1	3.83	4.67	575	106.39	34	5	1	393
1	158	44.3	3.39	5.6	574	49.9	7	70	1	410
0	167	31.9	3.73	5.63	95.7	70	4	0	1	407.84
0	134	35	3.9	4.5	628	57	1	7	0	367
0	104	26.9	3.8	8.63	56.1	49.88	3	2	1	296
0	120	35	3.32	4.9	628	75.48	1	5	0	295
1	171	27.8	3.33	7.2	23	50.01	12	0	1	226
0	114	36.9	3.45	3.92	40.4	47.55	5	0	0	295.44
1	163	30.5	3.53	6.65	487	100	3	0	1	409
0	120	24.6	3.6	12.5	23.7	52.91	8	0	1	447
0	146	35	3.9	6.6	632	87.04	5	0	1	541
0	179	31.7	3.8	6.3	108	50.37	1	3	0	415
0	161	20.5	4.03	4.78	522	72	9	0	1	290
1	165	33.8	3.23	4.42	26.48	66.63	10	232	0	762
1	184	28.4	3.06	7.62	44.8	108.85	10	0	1	497
0	131	34.1	3.94	6.04	26.4	39.59	1	4	0	298
0	137	26.9	3.67	6.09	51.7	74.01	4	0	1	416.51
1	187	37.5	4.34	5.9	34.71	54.46	6	0	1	381
0	181	35.8	3.32	6.7	95.1	53.96	12	0	1	275
1	155	30.9	3.27	4.6	70.8	89.5	7	8	1	512
1	115	29.8	3.92	7.31	985	123.4	20	316	0	385
0	111	32.1	3.23	5.78	33.55	59.77	8	0	0	244
1	142	28.4	4.13	6.2	100	63.32	6	0	1	338
0	94	33.2	3.89	3.51	135	54.43	1	3	0	206
0	152	29.7	3.85	7.65	146	51.29	1	6	0	216.02
0	135	32.6	3.75	3.39	133.08	55.46	1	3	0	302
0	120	30.5	3.35	4.13	51.8	71.05	1	4	0	350
0	144	36.1	4.6	5.7	93.8	60	11	3	0	335.8
0	122	31.8	4.13	6.35	21.9	63.45	1	4	0	408
0	173	30	4.2	9.2	144	65	12	0	0	313.6
0	130	28.5	3.66	6.5	34.11	71.77	7	4	0	313
0	170	29.5	4.39	7.14	48.9	66.3	11	1	0	413
1	140	27.2	4	18.9	2090	75	0	0	0	450.2
1	188	38.7	3.47	6.5	409	137.58	6	0	1	338
0	102	27.4	2.98	4.43	10	60.5	1	3	0	224
1	137	39.8	4.33	8.73	914	253.93	17	0	0	465
1	148	29.4	3.43	5.45	716	91.52	10	0	1	379
0	123	28.1	3.66	5.59	58.5	54.39	1	3	0	354.54
0	139	31.3	3.9	5.7	162	50	6	0	0	250.6
0	184	35	4.03	1.52	116	57.79	10	0	0	297
0	142	28.2	3.7	4.66	259	44.64	1	4	0	275
1	120	36.2	3.58	6.82	210	61.38	6	0	0	414
0	174	28.9	4.23	6.8	125	53.46	5	0	1	318
1	144	34.2	3.94	4.21	33500	44.1	1	4	0	334
0	170	27.4	3.69	11.2	526	66.3	1	6	0	244
0	138	32.2	4	5	75.7	60	26	15	0	269.1
1	148	28.1	3.59	5.7	448	80.03	8	0	1	528
1	135	32.9	3.65	4.31	16.17	51.6	1	5	0	196
0	148	35	3.71	4.1	36	49	5	6	0	176
0	130	35.2	3.96	3.67	48.9	57.43	1	5	0	294
1	134	35.3	3.97	9.94	2590	100	3	67	0	483.67
1	129	23.3	2.33	7.85	178	82.81	9	0	1	320
1	180	30.9	5.09	25.03	3157	216	4	109	0	353
0	160	34	3.77	4.34	28.6	75.03	7	0	1	335
0	136	29.4	4.07	6.42	936	58.91	11	4	0	375
0	160	35.1	3.53	6.65	82.2	72.92	1	4	0	417
